# Supplementary material for: Deciphering highly similar multigene family transcripts from Iso-Seq data with IsoCon
Source: Nat Commun. 2018 Nov 2;9:4601. doi: 10.1038/s41467-018-06910-x (PMC6214943; doi:10.1038/s41467-018-06910-x)
Supplement: Supplementary file 3 — Supplementary Data 1 [file 41467_2018_6910_MOESM3_ESM.csv]

Database transcript accession	Splice coordinates (chrY)
NM_001002906.1_Homo_sapiens_XK_related_Y-linked_2_XKRY2_mRNA
NM_001002906.1_Homo_sapiens_XK_related_Y-linked_2_XKRY2_mRNA
NM_001320950.1_Homo_sapiens_RNA_binding_motif_protein_Y-linked_family_1_member_D_RBMY1D_transcript_variant_3_mRNA	24026799-24027210	24027299-24028418	24028529-24028963	24029074-24029515	24029626-24030581	24030696-24032706	24032859-24034774	24034952-24037971	24038061-24038551	24038664-24039787	24039852-24040525
NM_001320950.1_Homo_sapiens_RNA_binding_motif_protein_Y-linked_family_1_member_D_RBMY1D_transcript_variant_3_mRNA	23696912-23697585	23697650-23698773	23698886-23699374	23699464-23702483	23702661-23704576	23704729-23706739	23706854-23707809	23707920-23708361	23708472-23708906	23709017-23710135	23710224-23710635
NM_001320950.1_Homo_sapiens_RNA_binding_motif_protein_Y-linked_family_1_member_D_RBMY1D_transcript_variant_3_mRNA	24455117-24550402	24550467-24551590	24551703-24552185	24552273-24555296	24555476-24557391	24557544-24559554	24559669-24560624	24560735-24561175	24561286-24561720	24561831-24562951	24563040-24563451
NM_001320964.1_Homo_sapiens_testis_specific_protein_Y-linked_1_TSPY1_transcript_variant_3_mRNA	9304696-9304957	9305095-9305702	9305780-9305908	9306020-9306121	9306267-9306373	9306455-9307147
NM_004678.2_Homo_sapiens_basic_charge_Y-linked_2_BPY2_mRNA	27177369-27177463	27177588-27184138	27184263-27184955	27185061-27187915	27188033-27190092	27190211-27194620	27194757-27197822	27197945-27198220
NM_004678.2_Homo_sapiens_basic_charge_Y-linked_2_BPY2_mRNA	26764181-26764456	26764579-26767644	26767781-26772190	26772309-26774368	26774486-26777340	26777446-26778138	26778263-26784813	26784938-26785032
NM_004678.2_Homo_sapiens_basic_charge_Y-linked_2_BPY2_mRNA	25130440-25130715	25130838-25133903	25134040-25138449	25138568-25140627	25140745-25143598	25143704-25144396	25144521-25151071	25151196-25151290
NM_152584.1_Homo_sapiens_heat_shock_transcription_factor_Y-linked_1_HSFY1_transcript_variant_2_mRNA	20893753-20934991
NM_181880.1_Homo_sapiens_variable_charge_Y-linked_1B_VCY1B_mRNA	16098026-16098218
NR_001574.2_Homo_sapiens_RNA_binding_motif_protein_Y-linked_family_2_member_E_pseudogene_RBMY2EP_non-coding_RNA	23557177-23557585	23557674-23557756	23557867-23562808	23562912-23563362
NR_003509.1_Homo_sapiens_heat_shock_transcription_factor_Y-linked_2_HSFY2_transcript_variant_3_non-coding_RNA	20893753-20899530	20899616-20930216	20930371-20931418	20931505-20932068	20932178-20934991
NR_003509.1_Homo_sapiens_heat_shock_transcription_factor_Y-linked_2_HSFY2_transcript_variant_3_non-coding_RNA	20709186-20711999	20712109-20712668	20712755-20713802	20713957-20744558	20744644-20750421
XM_005262569.4_PREDICTED:_Homo_sapiens_testis_specific_protein_Y-linked_2_TSPY2_transcript_variant_X1_mRNA	6114795-6115396	6115474-6115602	6115714-6115815	6115961-6116056	6116149-6116843
XM_005262569.4_PREDICTED:_Homo_sapiens_testis_specific_protein_Y-linked_2_TSPY2_transcript_variant_X1_mRNA	9216215-9216822	9216900-9217028	9217140-9217241	9217387-9217482	9217575-9218269
XM_005262569.4_PREDICTED:_Homo_sapiens_testis_specific_protein_Y-linked_2_TSPY2_transcript_variant_X1_mRNA	9175337-9175355	9175622-9176229	9176307-9176435	9176547-9176648	9176794-9176889	9176982-9177676
XM_005262569.4_PREDICTED:_Homo_sapiens_testis_specific_protein_Y-linked_2_TSPY2_transcript_variant_X1_mRNA	9366020-9366627	9366705-9366833	9366945-9367046	9367192-9367287	9367380-9368074
XM_005262569.4_PREDICTED:_Homo_sapiens_testis_specific_protein_Y-linked_2_TSPY2_transcript_variant_X1_mRNA	9305095-9305702	9305780-9305908	9306020-9306121	9306267-9306362	9306455-9307147
XM_005262569.4_PREDICTED:_Homo_sapiens_testis_specific_protein_Y-linked_2_TSPY2_transcript_variant_X1_mRNA	9236561-9237168	9237246-9237374	9237486-9237587	9237733-9237828	9237921-9238615
XM_005262569.4_PREDICTED:_Homo_sapiens_testis_specific_protein_Y-linked_2_TSPY2_transcript_variant_X1_mRNA	9325140-9325158	9325425-9326032	9326110-9326238	9326350-9326451	9326597-9326692	9326785-9327479
XM_005262569.4_PREDICTED:_Homo_sapiens_testis_specific_protein_Y-linked_2_TSPY2_transcript_variant_X1_mRNA	9195937-9196544	9196622-9196750	9196862-9196963	9197109-9197204	9197297-9197991
XM_005262569.4_PREDICTED:_Homo_sapiens_testis_specific_protein_Y-linked_2_TSPY2_transcript_variant_X1_mRNA	9345423-9345441	9345707-9346314	9346392-9346520	9346632-9346733	9346879-9346974	9347067-9347761
XM_005262602.1_PREDICTED:_Homo_sapiens_deleted_in_azoospermia_4_DAZ4_transcript_variant_X1_mRNA	26980276-26986877	26987024-26987298	26987390-26987950	26988002-26988438	26988502-26988591	26988731-26997725	26997872-26998146	26998238-26998798	26998850-26999286	26999350-26999439	26999579-27000979	27001051-27003422	27003494-27005812	27005884-27008208	27008280-27010592	27010664-27012988	27013060-27015365	27015437-27017745	27017817-27020122	27020194-27029910	27029982-27032295	27032367-27034680	27034752-27037064	27037136-27039449	27039521-27041834	27041906-27042651	27042686-27047258	27047357-27051330
XM_005272742.4_PREDICTED:_Homo_sapiens_testis_specific_protein_Y-linked_3_TSPY3_transcript_variant_X1_mRNA	9236561-9237168	9237246-9237374	9237486-9237587	9237733-9237828	9237921-9238615
XM_005272742.4_PREDICTED:_Homo_sapiens_testis_specific_protein_Y-linked_3_TSPY3_transcript_variant_X1_mRNA	9175337-9175355	9175622-9176229	9176307-9176435	9176547-9176648	9176794-9176889	9176982-9177676
XM_005272742.4_PREDICTED:_Homo_sapiens_testis_specific_protein_Y-linked_3_TSPY3_transcript_variant_X1_mRNA	9366020-9366627	9366705-9366833	9366945-9367046	9367192-9367287	9367380-9368074
XM_005272742.4_PREDICTED:_Homo_sapiens_testis_specific_protein_Y-linked_3_TSPY3_transcript_variant_X1_mRNA	9325140-9325158	9325425-9326032	9326110-9326238	9326350-9326451	9326597-9326692	9326785-9327479
XM_005272742.4_PREDICTED:_Homo_sapiens_testis_specific_protein_Y-linked_3_TSPY3_transcript_variant_X1_mRNA	9216215-9216822	9216900-9217028	9217140-9217241	9217387-9217482	9217575-9218269
XM_005272742.4_PREDICTED:_Homo_sapiens_testis_specific_protein_Y-linked_3_TSPY3_transcript_variant_X1_mRNA	9195937-9196544	9196622-9196750	9196862-9196963	9197109-9197204	9197297-9197991
XM_005272742.4_PREDICTED:_Homo_sapiens_testis_specific_protein_Y-linked_3_TSPY3_transcript_variant_X1_mRNA	9305095-9305702	9305780-9305908	9306020-9306121	9306267-9306362	9306455-9307147
XM_005272742.4_PREDICTED:_Homo_sapiens_testis_specific_protein_Y-linked_3_TSPY3_transcript_variant_X1_mRNA	9345423-9345441	9345707-9346314	9346392-9346520	9346632-9346733	9346879-9346974	9347067-9347761
XM_005272742.4_PREDICTED:_Homo_sapiens_testis_specific_protein_Y-linked_3_TSPY3_transcript_variant_X1_mRNA	6114795-6115396	6115474-6115602	6115714-6115815	6115961-6116056	6116149-6116843
XM_011531482.2_PREDICTED:_Homo_sapiens_deleted_in_azoospermia_1_DAZ1_transcript_variant_X1_mRNA	25277358-25281321	25281420-25285993	25286028-25286772	25286844-25289157	25289229-25298943	25299015-25301320	25301392-25303716	25303788-25306099	25306171-25308495	25308567-25310886	25310958-25313331	25313403-25314803	25314943-25315032	25315096-25315532	25315584-25316144	25316236-25316510	25316657-25325643	25325783-25325872	25325936-25326372	25326424-25326984	25327076-25327350	25327497-25336491	25336631-25336720	25336784-25337220	25337272-25337832	25337937-25338198	25338345-25344944
XM_011531483.1_PREDICTED:_Homo_sapiens_deleted_in_azoospermia_1_DAZ1_transcript_variant_X2_mRNA	25277358-25281321	25281420-25285993	25286028-25286772	25286844-25289157	25289229-25298943	25299015-25301320	25301392-25303716	25303788-25306099	25306171-25308495	25308567-25310886	25310958-25313331	25313403-25314803	25314943-25315032	25315096-25315532	25315584-25316144	25316236-25316510	25316657-25336491	25336631-25336720	25336784-25337220	25337272-25337832	25337937-25338198
XM_011531483.1_PREDICTED:_Homo_sapiens_deleted_in_azoospermia_1_DAZ1_transcript_variant_X2_mRNA	26987024-26987285	26987390-26987950	26988002-26988438	26988502-26988591	26988731-26997725	26997872-26998146	26998238-26998798	26998850-26999286	26999350-26999439	26999579-27000979	27001051-27003422	27003494-27005812	27005884-27008208	27008280-27010592	27010664-27017745	27017817-27020122	27020194-27039449	27039521-27041834	27041906-27042651	27042686-27047258	27047357-27051330
XM_011531496.1_PREDICTED:_Homo_sapiens_RNA_binding_motif_protein_Y-linked_family_1_member_E_RBMY1E_transcript_variant_X4_mRNA	24050341-24050752	24050841-24050927	24051038-24051959	24052070-24052504	24052615-24053056	24053167-24054122	24054237-24056247	24056400-24061512	24061616-24062092	24062205-24064066
XM_011531496.1_PREDICTED:_Homo_sapiens_RNA_binding_motif_protein_Y-linked_family_1_member_E_RBMY1E_transcript_variant_X4_mRNA	24026799-24027210	24027299-24027386	24027497-24028418	24028529-24028963	24029074-24029515	24029626-24030581	24030696-24032706	24032859-24037971	24038075-24038551	24038664-24040525
XM_011531496.1_PREDICTED:_Homo_sapiens_RNA_binding_motif_protein_Y-linked_family_1_member_E_RBMY1E_transcript_variant_X4_mRNA	23696912-23698773	23698886-23699360	23699464-23704576	23704729-23706739	23706854-23707809	23707920-23708361	23708472-23708906	23709017-23709938	23710049-23710135	23710224-23710635
XM_011531496.1_PREDICTED:_Homo_sapiens_RNA_binding_motif_protein_Y-linked_family_1_member_E_RBMY1E_transcript_variant_X4_mRNA	23673371-23675232	23675345-23675819	23675923-23681035	23681188-23683198	23683313-23684268	23684379-23684820	23684931-23685365	23685476-23686397	23686508-23686595	23686684-23687095
XM_011531496.1_PREDICTED:_Homo_sapiens_RNA_binding_motif_protein_Y-linked_family_1_member_E_RBMY1E_transcript_variant_X4_mRNA	24455117-24551590	24551703-24552171	24552273-24557389	24557544-24559554	24559669-24560624	24560735-24561175	24561286-24561720	24561831-24562754	24562865-24562951	24563040-24563451
XM_011531496.1_PREDICTED:_Homo_sapiens_RNA_binding_motif_protein_Y-linked_family_1_member_E_RBMY1E_transcript_variant_X4_mRNA	24315265-24315676	24315765-24315851	24315962-24316885	24316996-24317430	24317541-24317981	24318092-24319047	24319162-24321172	24321327-24326439	24326541-24327007	24327120-24328981
XM_011531509.3_PREDICTED:_Homo_sapiens_deleted_in_azoospermia_4_DAZ4_transcript_variant_X2_mRNA	26980276-26986877	26987024-26987285	26987390-26987950	26988002-26988438	26988502-26988591	26988731-26997725	26997872-26998146	26998238-26998798	26998850-26999286	26999350-26999439	26999579-27000979	27001051-27003422	27003494-27005812	27005884-27008208	27008280-27010592	27010664-27012988	27013060-27015365	27015437-27017745	27017817-27020122	27020194-27029910	27029982-27032295	27032367-27034680	27034752-27037064	27037136-27039449	27039521-27041834	27041906-27042651	27042686-27047258	27047357-27051330
XM_011544004.2_PREDICTED:_Homo_sapiens_testis_specific_protein_Y-linked_3_TSPY3_transcript_variant_X2_mRNA	9236561-9237168	9237246-9237374	9237486-9237594	9237733-9237839	9237921-9238615
XM_011544004.2_PREDICTED:_Homo_sapiens_testis_specific_protein_Y-linked_3_TSPY3_transcript_variant_X2_mRNA	9175337-9175355	9175622-9176229	9176307-9176435	9176547-9176655	9176794-9176900	9176982-9177676
XM_011544004.2_PREDICTED:_Homo_sapiens_testis_specific_protein_Y-linked_3_TSPY3_transcript_variant_X2_mRNA	9366020-9366627	9366705-9366833	9366945-9367053	9367192-9367298	9367380-9368074
XM_011544004.2_PREDICTED:_Homo_sapiens_testis_specific_protein_Y-linked_3_TSPY3_transcript_variant_X2_mRNA	9325140-9325158	9325425-9326032	9326110-9326238	9326350-9326458	9326597-9326703	9326785-9327479
XM_011544004.2_PREDICTED:_Homo_sapiens_testis_specific_protein_Y-linked_3_TSPY3_transcript_variant_X2_mRNA	9216215-9216822	9216900-9217028	9217140-9217248	9217387-9217493	9217575-9218269
XM_011544004.2_PREDICTED:_Homo_sapiens_testis_specific_protein_Y-linked_3_TSPY3_transcript_variant_X2_mRNA	9195937-9196544	9196622-9196750	9196862-9196970	9197109-9197215	9197297-9197991
XM_011544004.2_PREDICTED:_Homo_sapiens_testis_specific_protein_Y-linked_3_TSPY3_transcript_variant_X2_mRNA	9305095-9305702	9305780-9305908	9306020-9306128	9306267-9306373	9306455-9307147
XM_011544004.2_PREDICTED:_Homo_sapiens_testis_specific_protein_Y-linked_3_TSPY3_transcript_variant_X2_mRNA	9345423-9345441	9345707-9346314	9346392-9346520	9346632-9346740	9346879-9346985	9347067-9347761
XM_011544004.2_PREDICTED:_Homo_sapiens_testis_specific_protein_Y-linked_3_TSPY3_transcript_variant_X2_mRNA	6114795-6115396	6115474-6115602	6115714-6115822	6115961-6116067	6116149-6116843
XM_011544005.2_PREDICTED:_Homo_sapiens_testis_specific_protein_Y-linked_8_TSPY8_transcript_variant_X2_mRNA	9195937-9196544	9196622-9196750	9196862-9196970	9197109-9197215	9197297-9197991
XM_011544005.2_PREDICTED:_Homo_sapiens_testis_specific_protein_Y-linked_8_TSPY8_transcript_variant_X2_mRNA	9175337-9175355	9175622-9176229	9176307-9176435	9176547-9176655	9176794-9176900	9176982-9177676
XM_011544005.2_PREDICTED:_Homo_sapiens_testis_specific_protein_Y-linked_8_TSPY8_transcript_variant_X2_mRNA	9366020-9366627	9366705-9366833	9366945-9367053	9367192-9367298	9367380-9368074
XM_011544005.2_PREDICTED:_Homo_sapiens_testis_specific_protein_Y-linked_8_TSPY8_transcript_variant_X2_mRNA	9236561-9237168	9237246-9237374	9237486-9237594	9237733-9237839	9237921-9238615
XM_011544005.2_PREDICTED:_Homo_sapiens_testis_specific_protein_Y-linked_8_TSPY8_transcript_variant_X2_mRNA	9325140-9325158	9325425-9326032	9326110-9326238	9326350-9326458	9326597-9326703	9326785-9327479
XM_011544005.2_PREDICTED:_Homo_sapiens_testis_specific_protein_Y-linked_8_TSPY8_transcript_variant_X2_mRNA	9216215-9216822	9216900-9217028	9217140-9217248	9217387-9217493	9217575-9218269
XM_011544005.2_PREDICTED:_Homo_sapiens_testis_specific_protein_Y-linked_8_TSPY8_transcript_variant_X2_mRNA	9305095-9305702	9305780-9305908	9306020-9306128	9306267-9306373	9306455-9307147
XM_011544005.2_PREDICTED:_Homo_sapiens_testis_specific_protein_Y-linked_8_TSPY8_transcript_variant_X2_mRNA	9345423-9345441	9345707-9346314	9346392-9346520	9346632-9346740	9346879-9346985	9347067-9347761
XM_011544005.2_PREDICTED:_Homo_sapiens_testis_specific_protein_Y-linked_8_TSPY8_transcript_variant_X2_mRNA	6114795-6115396	6115474-6115602	6115714-6115822	6115961-6116067	6116149-6116843
XM_017030025.1_PREDICTED:_Homo_sapiens_testis_specific_protein_Y-linked_10_TSPY10_transcript_variant_X1_mRNA	9366020-9366627	9366705-9366833	9366945-9367053	9367192-9367298	9367380-9368074
XM_017030025.1_PREDICTED:_Homo_sapiens_testis_specific_protein_Y-linked_10_TSPY10_transcript_variant_X1_mRNA	9175337-9175355	9175622-9176229	9176307-9176435	9176547-9176655	9176794-9176900	9176982-9177676
XM_017030025.1_PREDICTED:_Homo_sapiens_testis_specific_protein_Y-linked_10_TSPY10_transcript_variant_X1_mRNA	9236561-9237168	9237246-9237374	9237486-9237594	9237733-9237839	9237921-9238615
XM_017030025.1_PREDICTED:_Homo_sapiens_testis_specific_protein_Y-linked_10_TSPY10_transcript_variant_X1_mRNA	9325140-9325158	9325425-9326032	9326110-9326238	9326350-9326458	9326597-9326703	9326785-9327479
XM_017030025.1_PREDICTED:_Homo_sapiens_testis_specific_protein_Y-linked_10_TSPY10_transcript_variant_X1_mRNA	9216215-9216822	9216900-9217028	9217140-9217248	9217387-9217493	9217575-9218269
XM_017030025.1_PREDICTED:_Homo_sapiens_testis_specific_protein_Y-linked_10_TSPY10_transcript_variant_X1_mRNA	9195937-9196544	9196622-9196750	9196862-9196970	9197109-9197215	9197297-9197991
XM_017030025.1_PREDICTED:_Homo_sapiens_testis_specific_protein_Y-linked_10_TSPY10_transcript_variant_X1_mRNA	9305095-9305702	9305780-9305908	9306020-9306128	9306267-9306373	9306455-9307147
XM_017030025.1_PREDICTED:_Homo_sapiens_testis_specific_protein_Y-linked_10_TSPY10_transcript_variant_X1_mRNA	9345423-9345441	9345707-9346314	9346392-9346520	9346632-9346740	9346879-9346985	9347067-9347761
XM_017030025.1_PREDICTED:_Homo_sapiens_testis_specific_protein_Y-linked_10_TSPY10_transcript_variant_X1_mRNA	6114795-6115396	6115474-6115602	6115714-6115822	6115961-6116067	6116149-6116843
XM_017030030.2_PREDICTED:_Homo_sapiens_heat_shock_transcription_factor_Y-linked_2_HSFY2_transcript_variant_X1_mRNA	20934513-20934991	20935259-20952455
XM_017030030.2_PREDICTED:_Homo_sapiens_heat_shock_transcription_factor_Y-linked_2_HSFY2_transcript_variant_X1_mRNA	20691723-20708918	20709186-20709664
XM_017030057.1_PREDICTED:_Homo_sapiens_RNA_binding_motif_protein_Y-linked_family_1_member_B_RBMY1B_transcript_variant_X3_mRNA	23675345-23675833	23675923-23678942	23679120-23681035	23681188-23683198	23683313-23684268	23684379-23684820	23684931-23685365	23685476-23686595	23686684-23687095
XM_017030057.1_PREDICTED:_Homo_sapiens_RNA_binding_motif_protein_Y-linked_family_1_member_B_RBMY1B_transcript_variant_X3_mRNA	24050341-24050752	24050841-24051959	24052070-24052504	24052615-24053056	24053167-24054122	24054237-24056247	24056400-24058315	24058493-24061512	24061602-24062092
XM_017030057.1_PREDICTED:_Homo_sapiens_RNA_binding_motif_protein_Y-linked_family_1_member_B_RBMY1B_transcript_variant_X3_mRNA	24026799-24027210	24027299-24028418	24028529-24028963	24029074-24029515	24029626-24030581	24030696-24032706	24032859-24034774	24034952-24037971	24038061-24038551
XM_017030057.1_PREDICTED:_Homo_sapiens_RNA_binding_motif_protein_Y-linked_family_1_member_B_RBMY1B_transcript_variant_X3_mRNA	23698886-23699374	23699464-23702483	23702661-23704576	23704729-23706739	23706854-23707809	23707920-23708361	23708472-23708906	23709017-23710135	23710224-23710635
XM_017030057.1_PREDICTED:_Homo_sapiens_RNA_binding_motif_protein_Y-linked_family_1_member_B_RBMY1B_transcript_variant_X3_mRNA	24551703-24552185	24552273-24555296	24555476-24557391	24557544-24559554	24559669-24560624	24560735-24561175	24561286-24561720	24561831-24562951	24563040-24563451
XM_017030058.1_PREDICTED:_Homo_sapiens_RNA_binding_motif_protein_Y-linked_family_1_member_E_RBMY1E_transcript_variant_X5_mRNA	24050341-24050752	24050841-24051959	24052070-24052504	24052615-24053056	24053167-24054122	24054237-24056247	24056400-24058315	24058493-24061512	24061602-24062092
XM_017030058.1_PREDICTED:_Homo_sapiens_RNA_binding_motif_protein_Y-linked_family_1_member_E_RBMY1E_transcript_variant_X5_mRNA	24026799-24027210	24027299-24028418	24028529-24028963	24029074-24029515	24029626-24030581	24030696-24032706	24032859-24034774	24034952-24037971	24038061-24038551
XM_017030058.1_PREDICTED:_Homo_sapiens_RNA_binding_motif_protein_Y-linked_family_1_member_E_RBMY1E_transcript_variant_X5_mRNA	23675345-23675833	23675923-23678942	23679120-23681035	23681188-23683198	23683313-23684268	23684379-23684820	23684931-23685365	23685476-23686595	23686684-23687095
XM_017030058.1_PREDICTED:_Homo_sapiens_RNA_binding_motif_protein_Y-linked_family_1_member_E_RBMY1E_transcript_variant_X5_mRNA	23698886-23699374	23699464-23702483	23702661-23704576	23704729-23706739	23706854-23707809	23707920-23708361	23708472-23708906	23709017-23710135	23710224-23710635
XM_017030058.1_PREDICTED:_Homo_sapiens_RNA_binding_motif_protein_Y-linked_family_1_member_E_RBMY1E_transcript_variant_X5_mRNA	24551703-24552185	24552273-24555296	24555476-24557391	24557544-24559554	24559669-24560624	24560735-24561175	24561286-24561720	24561831-24562951	24563040-24563451
XM_017030058.1_PREDICTED:_Homo_sapiens_RNA_binding_motif_protein_Y-linked_family_1_member_E_RBMY1E_transcript_variant_X5_mRNA	24315265-24315676	24315765-24316885	24316996-24317430	24317541-24317981	24318092-24319047	24319162-24321172	24321325-24323240	24323420-24326439	24326527-24327007
XM_017030059.1_PREDICTED:_Homo_sapiens_RNA_binding_motif_protein_Y-linked_family_1_member_J_RBMY1J_transcript_variant_X3_mRNA	24552275-24555298	24555476-24557391	24557544-24559554	24559669-24560624	24560735-24561175	24561286-24561720	24561831-24562951	24563040-24563451
XM_017030059.1_PREDICTED:_Homo_sapiens_RNA_binding_motif_protein_Y-linked_family_1_member_J_RBMY1J_transcript_variant_X3_mRNA	23473256-23675830	23675921-23678941	23679120-23681035	23681188-23683198	23683313-23684268	23684379-23684820	23684931-23685365	23685476-23686595	23686684-23687095
XM_017030060.1_PREDICTED:_Homo_sapiens_RNA_binding_motif_protein_Y-linked_family_1_member_A1_RBMY1A1_transcript_variant_X2_mRNA	23698886-23699374	23699464-23702483	23702661-23704576	23704729-23706739	23706854-23707809	23707920-23708361	23708472-23708906	23709017-23710135	23710224-23710635
XM_017030060.1_PREDICTED:_Homo_sapiens_RNA_binding_motif_protein_Y-linked_family_1_member_A1_RBMY1A1_transcript_variant_X2_mRNA	24026799-24027210	24027299-24028418	24028529-24028963	24029074-24029515	24029626-24030581	24030696-24032706	24032859-24034774	24034952-24037971	24038061-24038551
XM_017030060.1_PREDICTED:_Homo_sapiens_RNA_binding_motif_protein_Y-linked_family_1_member_A1_RBMY1A1_transcript_variant_X2_mRNA	23675345-23675833	23675923-23678942	23679120-23681035	23681188-23683198	23683313-23684268	23684379-23684820	23684931-23685365	23685476-23686595	23686684-23687095
XM_017030060.1_PREDICTED:_Homo_sapiens_RNA_binding_motif_protein_Y-linked_family_1_member_A1_RBMY1A1_transcript_variant_X2_mRNA	24050341-24050752	24050841-24051959	24052070-24052504	24052615-24053056	24053167-24054122	24054237-24056247	24056400-24058315	24058493-24061512	24061602-24062092
XM_017030060.1_PREDICTED:_Homo_sapiens_RNA_binding_motif_protein_Y-linked_family_1_member_A1_RBMY1A1_transcript_variant_X2_mRNA	24551703-24552185	24552273-24555296	24555476-24557391	24557544-24559554	24559669-24560624	24560735-24561175	24561286-24561720	24561831-24562951	24563040-24563451
XM_017030064.1_PREDICTED:_Homo_sapiens_testis_specific_protein_Y-linked_1_TSPY1_transcript_variant_X1_mRNA	9305095-9305702	9305780-9305908	9306020-9306128	9306267-9306373	9306455-9307147
XM_017030064.1_PREDICTED:_Homo_sapiens_testis_specific_protein_Y-linked_1_TSPY1_transcript_variant_X1_mRNA	9216215-9216822	9216900-9217028	9217140-9217248	9217387-9217493	9217575-9218269
XM_017030064.1_PREDICTED:_Homo_sapiens_testis_specific_protein_Y-linked_1_TSPY1_transcript_variant_X1_mRNA	9175337-9175355	9175622-9176229	9176307-9176435	9176547-9176655	9176794-9176900	9176982-9177676
XM_017030064.1_PREDICTED:_Homo_sapiens_testis_specific_protein_Y-linked_1_TSPY1_transcript_variant_X1_mRNA	9366020-9366627	9366705-9366833	9366945-9367053	9367192-9367298	9367380-9368074
XM_017030064.1_PREDICTED:_Homo_sapiens_testis_specific_protein_Y-linked_1_TSPY1_transcript_variant_X1_mRNA	9236561-9237168	9237246-9237374	9237486-9237594	9237733-9237839	9237921-9238615
XM_017030064.1_PREDICTED:_Homo_sapiens_testis_specific_protein_Y-linked_1_TSPY1_transcript_variant_X1_mRNA	9325140-9325158	9325425-9326032	9326110-9326238	9326350-9326458	9326597-9326703	9326785-9327479
XM_017030064.1_PREDICTED:_Homo_sapiens_testis_specific_protein_Y-linked_1_TSPY1_transcript_variant_X1_mRNA	9195937-9196544	9196622-9196750	9196862-9196970	9197109-9197215	9197297-9197991
XM_017030064.1_PREDICTED:_Homo_sapiens_testis_specific_protein_Y-linked_1_TSPY1_transcript_variant_X1_mRNA	6114795-6115396	6115474-6115602	6115714-6115822	6115961-6116067	6116149-6116843
XM_017030064.1_PREDICTED:_Homo_sapiens_testis_specific_protein_Y-linked_1_TSPY1_transcript_variant_X1_mRNA	9345423-9345441	9345707-9346314	9346392-9346520	9346632-9346740	9346879-9346985	9347067-9347761
XR_001756005.1_PREDICTED:_Homo_sapiens_testis_specific_protein_Y-linked_1_TSPY1_transcript_variant_X2_misc_RNA	9305095-9305702	9305780-9305908	9306020-9306128	9306267-9306362
NM_001001877.1_Homo_sapiens_heat_shock_transcription_factor_Y-linked_2_HSFY2_transcript_variant_2_mRNA	20893753-20934991
NM_001001877.1_Homo_sapiens_heat_shock_transcription_factor_Y-linked_2_HSFY2_transcript_variant_2_mRNA	20709186-20750421
NM_001003895.1_Homo_sapiens_chromodomain_Y-linked_1B_CDY1B_transcript_variant_2_mRNA	26191823-26192243
NM_001003895.1_Homo_sapiens_chromodomain_Y-linked_1B_CDY1B_transcript_variant_2_mRNA	27770181-27770601
NM_001003895.1_Homo_sapiens_chromodomain_Y-linked_1B_CDY1B_transcript_variant_2_mRNA	20139589-20140024	20140472-20140566
NM_001003895.1_Homo_sapiens_chromodomain_Y-linked_1B_CDY1B_transcript_variant_2_mRNA	19989200-19989294	19989742-19990177
NM_001005785.2_Homo_sapiens_deleted_in_azoospermia_2_DAZ2_transcript_variant_2_mRNA	25365890-25372490	25372637-25372911	25373003-25373563	25373615-25374051	25374115-25374204	25374344-25375744	25375816-25378187	25378259-25380578	25380650-25382974	25383046-25385356	25385428-25392532	25392604-25394909	25394981-25411853	25411925-25414237	25414309-25416622	25416694-25419006	25419078-25421390	25421462-25423774	25423846-25426159	25426231-25426975	25427010-25431584	25431683-25435646
NM_001197242.2_Homo_sapiens_testis_specific_protein_Y-linked_1_TSPY1_transcript_variant_2_mRNA	9305095-9305702	9305780-9305908	9306020-9306121	9306267-9306362	9306455-9307147
NM_001197242.2_Homo_sapiens_testis_specific_protein_Y-linked_1_TSPY1_transcript_variant_2_mRNA	9216215-9216822	9216900-9217028	9217140-9217241	9217387-9217482	9217575-9218269
NM_001197242.2_Homo_sapiens_testis_specific_protein_Y-linked_1_TSPY1_transcript_variant_2_mRNA	9175337-9175355	9175622-9176229	9176307-9176435	9176547-9176648	9176794-9176889	9176982-9177676
NM_001197242.2_Homo_sapiens_testis_specific_protein_Y-linked_1_TSPY1_transcript_variant_2_mRNA	9366020-9366627	9366705-9366833	9366945-9367046	9367192-9367287	9367380-9368074
NM_001197242.2_Homo_sapiens_testis_specific_protein_Y-linked_1_TSPY1_transcript_variant_2_mRNA	9236561-9237168	9237246-9237374	9237486-9237587	9237733-9237828	9237921-9238615
NM_001197242.2_Homo_sapiens_testis_specific_protein_Y-linked_1_TSPY1_transcript_variant_2_mRNA	9325140-9325158	9325425-9326032	9326110-9326238	9326350-9326451	9326597-9326692	9326785-9327479
NM_001197242.2_Homo_sapiens_testis_specific_protein_Y-linked_1_TSPY1_transcript_variant_2_mRNA	9195937-9196544	9196622-9196750	9196862-9196963	9197109-9197204	9197297-9197991
NM_001197242.2_Homo_sapiens_testis_specific_protein_Y-linked_1_TSPY1_transcript_variant_2_mRNA	6114795-6115396	6115474-6115602	6115714-6115815	6115961-6116056	6116149-6116843
NM_001197242.2_Homo_sapiens_testis_specific_protein_Y-linked_1_TSPY1_transcript_variant_2_mRNA	9345423-9345441	9345707-9346314	9346392-9346520	9346632-9346733	9346879-9346974	9347067-9347761
NM_001303410.1_Homo_sapiens_RNA_binding_motif_protein_Y-linked_family_1_member_F_RBMY1F_transcript_variant_2_mRNA	24315265-24315681	24315765-24315851	24315962-24316885	24316996-24317430	24317541-24317981	24318092-24319047	24319162-24321172	24321325-24323240	24323418-24326437	24326541-24327007	24327120-24328981
NM_001303410.1_Homo_sapiens_RNA_binding_motif_protein_Y-linked_family_1_member_F_RBMY1F_transcript_variant_2_mRNA	24455117-24551590	24551703-24552171	24552275-24555298	24555476-24557391	24557544-24559554	24559669-24560624	24560735-24561175	24561286-24561720	24561831-24562754	24562865-24562951	24563035-24563451
NM_001303410.1_Homo_sapiens_RNA_binding_motif_protein_Y-linked_family_1_member_F_RBMY1F_transcript_variant_2_mRNA	23696912-23698773	23698886-23699360	23699462-23702482	23702661-23704576	23704729-23706739	23706854-23707809	23707920-23708361	23708472-23708906	23709017-23709938	23710049-23710135	23710219-23710635
NM_001303410.1_Homo_sapiens_RNA_binding_motif_protein_Y-linked_family_1_member_F_RBMY1F_transcript_variant_2_mRNA	23673371-23675232	23675345-23675819	23675921-23678941	23679120-23681035	23681188-23683198	23683313-23684268	23684379-23684820	23684931-23685365	23685476-23686397	23686508-23686595	23686679-23687095
NM_001303410.1_Homo_sapiens_RNA_binding_motif_protein_Y-linked_family_1_member_F_RBMY1F_transcript_variant_2_mRNA	24026799-24027215	24027299-24027386	24027497-24028418	24028529-24028963	24029074-24029515	24029626-24030581	24030696-24032706	24032859-24034774	24034953-24037973	24038075-24038551	24038664-24040525
NM_001303410.1_Homo_sapiens_RNA_binding_motif_protein_Y-linked_family_1_member_F_RBMY1F_transcript_variant_2_mRNA	24050341-24050757	24050841-24050927	24051038-24051959	24052070-24052504	24052615-24053056	24053167-24054122	24054237-24056247	24056400-24058315	24058494-24061514	24061616-24062092	24062205-24064066
NM_001320945.1_Homo_sapiens_RNA_binding_motif_protein_Y-linked_family_1_member_A1_RBMY1A1_transcript_variant_3_mRNA	23696912-23698773	23698886-23699360	23699464-23704576	23704729-23706739	23706854-23707809	23707920-23708361	23708472-23708906	23709017-23709938	23710049-23710135	23710224-23710635
NM_001320945.1_Homo_sapiens_RNA_binding_motif_protein_Y-linked_family_1_member_A1_RBMY1A1_transcript_variant_3_mRNA	24026799-24027210	24027299-24027386	24027497-24028418	24028529-24028963	24029074-24029515	24029626-24030581	24030696-24032706	24032859-24037971	24038075-24038551	24038664-24040525
NM_001320945.1_Homo_sapiens_RNA_binding_motif_protein_Y-linked_family_1_member_A1_RBMY1A1_transcript_variant_3_mRNA	23673371-23675232	23675345-23675819	23675923-23681035	23681188-23683198	23683313-23684268	23684379-23684820	23684931-23685365	23685476-23686397	23686508-23686595	23686684-23687095
NM_001320945.1_Homo_sapiens_RNA_binding_motif_protein_Y-linked_family_1_member_A1_RBMY1A1_transcript_variant_3_mRNA	24050341-24050752	24050841-24050927	24051038-24051959	24052070-24052504	24052615-24053056	24053167-24054122	24054237-24056247	24056400-24061512	24061616-24062092	24062205-24064066
NM_001320945.1_Homo_sapiens_RNA_binding_motif_protein_Y-linked_family_1_member_A1_RBMY1A1_transcript_variant_3_mRNA	24455117-24551590	24551703-24552171	24552273-24557389	24557544-24559554	24559669-24560624	24560735-24561175	24561286-24561720	24561831-24562754	24562865-24562951	24563040-24563451
NM_001320945.1_Homo_sapiens_RNA_binding_motif_protein_Y-linked_family_1_member_A1_RBMY1A1_transcript_variant_3_mRNA	24315265-24315676	24315765-24315851	24315962-24316885	24316996-24317430	24317541-24317981	24318092-24319047	24319162-24321172	24321327-24326439	24326541-24327007	24327120-24328981
NM_001320948.1_Homo_sapiens_RNA_binding_motif_protein_Y-linked_family_1_member_B_RBMY1B_transcript_variant_2_mRNA	23673371-23675232	23675345-23675819	23675923-23678942	23679120-23681035	23681188-23683198	23683313-23684268	23684379-23684820	23684931-23685365	23685476-23686595	23686684-23687095
NM_001320948.1_Homo_sapiens_RNA_binding_motif_protein_Y-linked_family_1_member_B_RBMY1B_transcript_variant_2_mRNA	24050341-24050752	24050841-24051959	24052070-24052504	24052615-24053056	24053167-24054122	24054237-24056247	24056400-24058315	24058493-24061512	24061616-24062092	24062205-24064066
NM_001320948.1_Homo_sapiens_RNA_binding_motif_protein_Y-linked_family_1_member_B_RBMY1B_transcript_variant_2_mRNA	24026799-24027210	24027299-24028418	24028529-24028963	24029074-24029515	24029626-24030581	24030696-24032706	24032859-24034774	24034952-24037971	24038075-24038551	24038664-24040525
NM_001320948.1_Homo_sapiens_RNA_binding_motif_protein_Y-linked_family_1_member_B_RBMY1B_transcript_variant_2_mRNA	23696912-23698773	23698886-23699360	23699464-23702483	23702661-23704576	23704729-23706739	23706854-23707809	23707920-23708361	23708472-23708906	23709017-23710135	23710224-23710635
NM_001320948.1_Homo_sapiens_RNA_binding_motif_protein_Y-linked_family_1_member_B_RBMY1B_transcript_variant_2_mRNA	24455117-24551590	24551703-24552171	24552273-24555296	24555476-24557391	24557544-24559554	24559669-24560624	24560735-24561175	24561286-24561720	24561831-24562951	24563040-24563451
NM_001320948.1_Homo_sapiens_RNA_binding_motif_protein_Y-linked_family_1_member_B_RBMY1B_transcript_variant_2_mRNA	24315265-24315676	24315765-24316885	24316996-24317430	24317541-24317981	24318092-24319047	24319162-24321172	24321325-24323240	24323420-24326439	24326541-24327007	24327120-24328981
NM_003308.4_Homo_sapiens_testis_specific_protein_Y-linked_1_TSPY1_transcript_variant_1_mRNA	9305095-9305702	9305780-9305908	9306020-9306121	9306267-9306373	9306455-9307147
NM_003308.4_Homo_sapiens_testis_specific_protein_Y-linked_1_TSPY1_transcript_variant_1_mRNA	9216215-9216822	9216900-9217028	9217140-9217241	9217387-9217493	9217575-9218269
NM_003308.4_Homo_sapiens_testis_specific_protein_Y-linked_1_TSPY1_transcript_variant_1_mRNA	9175337-9175355	9175622-9176229	9176307-9176435	9176547-9176648	9176794-9176900	9176982-9177676
NM_003308.4_Homo_sapiens_testis_specific_protein_Y-linked_1_TSPY1_transcript_variant_1_mRNA	9366020-9366627	9366705-9366833	9366945-9367046	9367192-9367298	9367380-9368074
NM_003308.4_Homo_sapiens_testis_specific_protein_Y-linked_1_TSPY1_transcript_variant_1_mRNA	9236561-9237168	9237246-9237374	9237486-9237587	9237733-9237839	9237921-9238615
NM_003308.4_Homo_sapiens_testis_specific_protein_Y-linked_1_TSPY1_transcript_variant_1_mRNA	9325140-9325158	9325425-9326032	9326110-9326238	9326350-9326451	9326597-9326703	9326785-9327479
NM_003308.4_Homo_sapiens_testis_specific_protein_Y-linked_1_TSPY1_transcript_variant_1_mRNA	9195937-9196544	9196622-9196750	9196862-9196963	9197109-9197215	9197297-9197991
NM_003308.4_Homo_sapiens_testis_specific_protein_Y-linked_1_TSPY1_transcript_variant_1_mRNA	6114795-6115396	6115474-6115602	6115714-6115815	6115961-6116067	6116149-6116843
NM_003308.4_Homo_sapiens_testis_specific_protein_Y-linked_1_TSPY1_transcript_variant_1_mRNA	9345423-9345441	9345707-9346314	9346392-9346520	9346632-9346733	9346879-9346985	9347067-9347761
NM_005058.3_Homo_sapiens_RNA_binding_motif_protein_Y-linked_family_1_member_A1_RBMY1A1_transcript_variant_1_mRNA	23696912-23698773	23698886-23699360	23699464-23702483	23702661-23704576	23704729-23706739	23706854-23707809	23707920-23708361	23708472-23708906	23709017-23709938	23710049-23710135	23710224-23710635
NM_005058.3_Homo_sapiens_RNA_binding_motif_protein_Y-linked_family_1_member_A1_RBMY1A1_transcript_variant_1_mRNA	24026799-24027210	24027299-24027386	24027497-24028418	24028529-24028963	24029074-24029515	24029626-24030581	24030696-24032706	24032859-24034774	24034952-24037971	24038075-24038551	24038664-24040525
NM_005058.3_Homo_sapiens_RNA_binding_motif_protein_Y-linked_family_1_member_A1_RBMY1A1_transcript_variant_1_mRNA	23673371-23675232	23675345-23675819	23675923-23678942	23679120-23681035	23681188-23683198	23683313-23684268	23684379-23684820	23684931-23685365	23685476-23686397	23686508-23686595	23686684-23687095
NM_005058.3_Homo_sapiens_RNA_binding_motif_protein_Y-linked_family_1_member_A1_RBMY1A1_transcript_variant_1_mRNA	24050341-24050752	24050841-24050927	24051038-24051959	24052070-24052504	24052615-24053056	24053167-24054122	24054237-24056247	24056400-24058315	24058493-24061512	24061616-24062092	24062205-24064066
NM_005058.3_Homo_sapiens_RNA_binding_motif_protein_Y-linked_family_1_member_A1_RBMY1A1_transcript_variant_1_mRNA	24455117-24551590	24551703-24552171	24552273-24555296	24555476-24557391	24557544-24559554	24559669-24560624	24560735-24561175	24561286-24561720	24561831-24562754	24562865-24562951	24563040-24563451
NM_005058.3_Homo_sapiens_RNA_binding_motif_protein_Y-linked_family_1_member_A1_RBMY1A1_transcript_variant_1_mRNA	24315265-24315676	24315765-24315851	24315962-24316885	24316996-24317430	24317541-24317981	24318092-24319047	24319162-24321172	24321325-24323240	24323420-24326439	24326541-24327007	24327120-24328981
NM_020420.3_Homo_sapiens_deleted_in_azoospermia_4_DAZ4_transcript_variant_2_mRNA	25277358-25281321	25281420-25285993	25286028-25286772	25286844-25298943	25299015-25301320	25301392-25303716	25303788-25306099	25306171-25308495	25308567-25310886	25310958-25313331	25313403-25314803	25314943-25315032	25315096-25315532	25315584-25316144	25316236-25316510	25316657-25344944
NM_020420.3_Homo_sapiens_deleted_in_azoospermia_4_DAZ4_transcript_variant_2_mRNA	26980276-26986877	26987024-26987298	26987390-26987950	26988002-26988438	26988502-26988591	26988731-27000979	27001051-27003422	27003494-27005812	27005884-27008208	27008280-27010592	27010664-27017745	27017817-27020122	27020194-27041834	27041906-27042651	27042686-27047258	27047357-27051330
NM_020420.3_Homo_sapiens_deleted_in_azoospermia_4_DAZ4_transcript_variant_2_mRNA	25365890-25372490	25372637-25372911	25373003-25373563	25373615-25374051	25374115-25374204	25374344-25375744	25375816-25378187	25378259-25380578	25380650-25382974	25383046-25385356	25385428-25392532	25392604-25394909	25394981-25426159	25426231-25426975	25427010-25431584	25431683-25435646
NM_022573.2_Homo_sapiens_testis_specific_protein_Y-linked_2_TSPY2_mRNA	6114795-6115396	6115474-6115602	6115714-6115815	6115961-6116067	6116149-6116843
NM_022573.2_Homo_sapiens_testis_specific_protein_Y-linked_2_TSPY2_mRNA	9216215-9216822	9216900-9217028	9217140-9217241	9217387-9217493	9217575-9218269
NM_022573.2_Homo_sapiens_testis_specific_protein_Y-linked_2_TSPY2_mRNA	9175337-9175355	9175622-9176229	9176307-9176435	9176547-9176648	9176794-9176900	9176982-9177676
NM_022573.2_Homo_sapiens_testis_specific_protein_Y-linked_2_TSPY2_mRNA	9366020-9366627	9366705-9366833	9366945-9367046	9367192-9367298	9367380-9368074
NM_022573.2_Homo_sapiens_testis_specific_protein_Y-linked_2_TSPY2_mRNA	9305095-9305702	9305780-9305908	9306020-9306121	9306267-9306373	9306455-9307147
NM_022573.2_Homo_sapiens_testis_specific_protein_Y-linked_2_TSPY2_mRNA	9236561-9237168	9237246-9237374	9237486-9237587	9237733-9237839	9237921-9238615
NM_022573.2_Homo_sapiens_testis_specific_protein_Y-linked_2_TSPY2_mRNA	9325140-9325158	9325425-9326032	9326110-9326238	9326350-9326451	9326597-9326703	9326785-9327479
NM_022573.2_Homo_sapiens_testis_specific_protein_Y-linked_2_TSPY2_mRNA	9195937-9196544	9196622-9196750	9196862-9196963	9197109-9197215	9197297-9197991
NM_022573.2_Homo_sapiens_testis_specific_protein_Y-linked_2_TSPY2_mRNA	9345423-9345441	9345707-9346314	9346392-9346520	9346632-9346733	9346879-9346985	9347067-9347761
NM_170723.1_Homo_sapiens_chromodomain_Y-linked_1_CDY1_transcript_variant_1_mRNA
NM_170723.1_Homo_sapiens_chromodomain_Y-linked_1_CDY1_transcript_variant_1_mRNA
NM_170723.1_Homo_sapiens_chromodomain_Y-linked_1_CDY1_transcript_variant_1_mRNA	20139880-20139895
NM_170723.1_Homo_sapiens_chromodomain_Y-linked_1_CDY1_transcript_variant_1_mRNA	19989868-19989883
XM_005272743.4_PREDICTED:_Homo_sapiens_testis_specific_protein_Y-linked_4_TSPY4_transcript_variant_X1_mRNA	9175622-9176229	9176307-9176435	9176547-9176648	9176794-9176889	9176982-9177676
XM_005272743.4_PREDICTED:_Homo_sapiens_testis_specific_protein_Y-linked_4_TSPY4_transcript_variant_X1_mRNA	9325425-9326032	9326110-9326238	9326350-9326451	9326597-9326692	9326785-9327479
XM_005272743.4_PREDICTED:_Homo_sapiens_testis_specific_protein_Y-linked_4_TSPY4_transcript_variant_X1_mRNA	9195688-9215949	9216215-9216822	9216900-9217028	9217140-9217241	9217387-9217482	9217575-9218269
XM_005272743.4_PREDICTED:_Homo_sapiens_testis_specific_protein_Y-linked_4_TSPY4_transcript_variant_X1_mRNA	9236312-9304828	9305095-9305702	9305780-9305908	9306020-9306121	9306267-9306362	9306455-9307147
XM_005272743.4_PREDICTED:_Homo_sapiens_testis_specific_protein_Y-linked_4_TSPY4_transcript_variant_X1_mRNA	9345707-9346314	9346392-9346520	9346632-9346733	9346879-9346974	9347067-9347761
XM_011531437.2_PREDICTED:_Homo_sapiens_RNA_binding_motif_protein_Y-linked_family_1_member_A1_RBMY1A1_transcript_variant_X1_mRNA	23696912-23698773	23698886-23699360	23699464-23702483	23702661-23704576	23704729-23706739	23706854-23707809	23707920-23708361	23708472-23708906	23709017-23709938	23710049-23710135	23710224-23721473
XM_011531437.2_PREDICTED:_Homo_sapiens_RNA_binding_motif_protein_Y-linked_family_1_member_A1_RBMY1A1_transcript_variant_X1_mRNA	24015961-24027210	24027299-24027386	24027497-24028418	24028529-24028963	24029074-24029515	24029626-24030581	24030696-24032706	24032859-24034774	24034952-24037971	24038075-24038551	24038664-24040525
XM_011531484.2_PREDICTED:_Homo_sapiens_chromodomain_Y-linked_1B_CDY1B_transcript_variant_X2_mRNA	26191823-26192443
XM_011531484.2_PREDICTED:_Homo_sapiens_chromodomain_Y-linked_1B_CDY1B_transcript_variant_X2_mRNA	27769981-27770601
XM_011531484.2_PREDICTED:_Homo_sapiens_chromodomain_Y-linked_1B_CDY1B_transcript_variant_X2_mRNA	20139389-20140024
XM_011531484.2_PREDICTED:_Homo_sapiens_chromodomain_Y-linked_1B_CDY1B_transcript_variant_X2_mRNA	19989742-19990377
XM_011531493.1_PREDICTED:_Homo_sapiens_RNA_binding_motif_protein_Y-linked_family_1_member_E_RBMY1E_transcript_variant_X1_mRNA	24050341-24050752	24050841-24051959	24052070-24052504	24052615-24053056	24053167-24054122	24054237-24056247	24056400-24058315	24058493-24061512	24061616-24062092	24062205-24064066
XM_011531493.1_PREDICTED:_Homo_sapiens_RNA_binding_motif_protein_Y-linked_family_1_member_E_RBMY1E_transcript_variant_X1_mRNA	24026799-24027210	24027299-24028418	24028529-24028963	24029074-24029515	24029626-24030581	24030696-24032706	24032859-24034774	24034952-24037971	24038075-24038551	24038664-24040525
XM_011531493.1_PREDICTED:_Homo_sapiens_RNA_binding_motif_protein_Y-linked_family_1_member_E_RBMY1E_transcript_variant_X1_mRNA	23673371-23675232	23675345-23675819	23675923-23678942	23679120-23681035	23681188-23683198	23683313-23684268	23684379-23684820	23684931-23685365	23685476-23686595	23686684-23687095
XM_011531493.1_PREDICTED:_Homo_sapiens_RNA_binding_motif_protein_Y-linked_family_1_member_E_RBMY1E_transcript_variant_X1_mRNA	23696912-23698773	23698886-23699360	23699464-23702483	23702661-23704576	23704729-23706739	23706854-23707809	23707920-23708361	23708472-23708906	23709017-23710135	23710224-23710635
XM_011531493.1_PREDICTED:_Homo_sapiens_RNA_binding_motif_protein_Y-linked_family_1_member_E_RBMY1E_transcript_variant_X1_mRNA	24455117-24551590	24551703-24552171	24552273-24555296	24555476-24557391	24557544-24559554	24559669-24560624	24560735-24561175	24561286-24561720	24561831-24562951	24563040-24563451
XM_011531493.1_PREDICTED:_Homo_sapiens_RNA_binding_motif_protein_Y-linked_family_1_member_E_RBMY1E_transcript_variant_X1_mRNA	24315265-24315676	24315765-24316885	24316996-24317430	24317541-24317981	24318092-24319047	24319162-24321172	24321325-24323240	24323420-24326439	24326541-24327007	24327120-24328981
XM_011531494.3_PREDICTED:_Homo_sapiens_RNA_binding_motif_protein_Y-linked_family_1_member_E_RBMY1E_transcript_variant_X2_mRNA	24049505-24050752	24050841-24050927	24051038-24051959	24052070-24052504	24052615-24053056	24053167-24054122	24054237-24056247	24056400-24058315	24058493-24061512	24061616-24062092	24062205-24064066
XM_011531494.3_PREDICTED:_Homo_sapiens_RNA_binding_motif_protein_Y-linked_family_1_member_E_RBMY1E_transcript_variant_X2_mRNA	24025963-24027210	24027299-24027386	24027497-24028418	24028529-24028963	24029074-24029515	24029626-24030581	24030696-24032706	24032859-24034774	24034952-24037971	24038075-24038551	24038664-24040525
XM_011531494.3_PREDICTED:_Homo_sapiens_RNA_binding_motif_protein_Y-linked_family_1_member_E_RBMY1E_transcript_variant_X2_mRNA	23696912-23698773	23698886-23699360	23699464-23702483	23702661-23704576	23704729-23706739	23706854-23707809	23707920-23708361	23708472-23708906	23709017-23709938	23710049-23710135	23710224-23711471
XM_011531494.3_PREDICTED:_Homo_sapiens_RNA_binding_motif_protein_Y-linked_family_1_member_E_RBMY1E_transcript_variant_X2_mRNA	23673371-23675232	23675345-23675819	23675923-23678942	23679120-23681035	23681188-23683198	23683313-23684268	23684379-23684820	23684931-23685365	23685476-23686397	23686508-23686595	23686684-23687931
XM_011531494.3_PREDICTED:_Homo_sapiens_RNA_binding_motif_protein_Y-linked_family_1_member_E_RBMY1E_transcript_variant_X2_mRNA	24314430-24315676	24315765-24315851	24315962-24316885	24316996-24317430	24317541-24317981	24318092-24319047	24319162-24321172	24321325-24323240	24323420-24326439	24326541-24327007	24327120-24328981
XM_011531494.3_PREDICTED:_Homo_sapiens_RNA_binding_motif_protein_Y-linked_family_1_member_E_RBMY1E_transcript_variant_X2_mRNA	24455117-24551590	24551703-24552171	24552273-24555296	24555476-24557391	24557544-24559554	24559669-24560624	24560735-24561175	24561286-24561720	24561831-24562754	24562865-24562951	24563040-24564286
XM_011531510.1_PREDICTED:_Homo_sapiens_deleted_in_azoospermia_4_DAZ4_transcript_variant_X3_mRNA	26997872-26998133	26998238-26998798	26998850-26999286	26999350-26999439	26999579-27000979	27001051-27003422	27003494-27005812	27005884-27008208	27008280-27010592	27010664-27012988	27013060-27015365	27015437-27017745	27017817-27020122	27020194-27029910	27029982-27032295	27032367-27034680	27034752-27037064	27037136-27039449	27039521-27041834	27041906-27042651	27042686-27047258	27047357-27051330
XM_011531510.1_PREDICTED:_Homo_sapiens_deleted_in_azoospermia_4_DAZ4_transcript_variant_X3_mRNA	25372637-25372898	25373003-25373563	25373615-25374051	25374115-25374204	25374359-25375759	25375809-25378176	25378259-25380578	25380650-25382974	25383046-25385356	25385428-25392532	25392604-25394909	25394981-25399687	25399759-25402064	25402136-25411853	25411925-25414237	25414309-25416622	25416694-25421390	25421462-25423774	25423846-25426159	25426231-25426975	25427010-25431584	25431683-25435646
XM_011531512.2_PREDICTED:_Homo_sapiens_chromodomain_Y-linked_1_CDY1_transcript_variant_X2_mRNA	26191823-26192443
XM_011531512.2_PREDICTED:_Homo_sapiens_chromodomain_Y-linked_1_CDY1_transcript_variant_X2_mRNA	27769981-27770601
XM_011531512.2_PREDICTED:_Homo_sapiens_chromodomain_Y-linked_1_CDY1_transcript_variant_X2_mRNA	20139389-20140024
XM_011531512.2_PREDICTED:_Homo_sapiens_chromodomain_Y-linked_1_CDY1_transcript_variant_X2_mRNA	19989742-19990377
XM_017030033.1_PREDICTED:_Homo_sapiens_RNA_binding_motif_protein_Y-linked_family_1_member_F_RBMY1F_transcript_variant_X3_mRNA	24315265-24315676	24315765-24316885	24316996-24317430	24317541-24317981	24318092-24319047	24319162-24321172	24321325-24323240	24323418-24326437
XM_017030033.1_PREDICTED:_Homo_sapiens_RNA_binding_motif_protein_Y-linked_family_1_member_F_RBMY1F_transcript_variant_X3_mRNA	23473256-23675830	23675921-23678941	23679120-23681035	23681188-23683198	23683313-23684268	23684379-23684820	23684931-23685365	23685476-23686595	23686684-23687095
XM_017030056.1_PREDICTED:_Homo_sapiens_RNA_binding_motif_protein_Y-linked_family_1_member_B_RBMY1B_transcript_variant_X1_mRNA	24025963-24027210	24027299-24027386	24027497-24028418	24028529-24028963	24029074-24029515	24029626-24030581	24030696-24032706	24032859-24034774	24034952-24037971	24038075-24038551	24038664-24040525
XM_017030056.1_PREDICTED:_Homo_sapiens_RNA_binding_motif_protein_Y-linked_family_1_member_B_RBMY1B_transcript_variant_X1_mRNA	23673371-23675232	23675345-23675819	23675923-23678942	23679120-23681035	23681188-23683198	23683313-23684268	23684379-23684820	23684931-23685365	23685476-23686397	23686508-23686595	23686684-23687931
XM_017030056.1_PREDICTED:_Homo_sapiens_RNA_binding_motif_protein_Y-linked_family_1_member_B_RBMY1B_transcript_variant_X1_mRNA	24049505-24050752	24050841-24050927	24051038-24051959	24052070-24052504	24052615-24053056	24053167-24054122	24054237-24056247	24056400-24058315	24058493-24061512	24061616-24062092	24062205-24064066
XM_017030056.1_PREDICTED:_Homo_sapiens_RNA_binding_motif_protein_Y-linked_family_1_member_B_RBMY1B_transcript_variant_X1_mRNA	23696912-23698773	23698886-23699360	23699464-23702483	23702661-23704576	23704729-23706739	23706854-23707809	23707920-23708361	23708472-23708906	23709017-23709938	23710049-23710135	23710224-23711471
XM_017030056.1_PREDICTED:_Homo_sapiens_RNA_binding_motif_protein_Y-linked_family_1_member_B_RBMY1B_transcript_variant_X1_mRNA	24314430-24315676	24315765-24315851	24315962-24316885	24316996-24317430	24317541-24317981	24318092-24319047	24319162-24321172	24321325-24323240	24323420-24326439	24326541-24327007	24327120-24328981
XM_017030056.1_PREDICTED:_Homo_sapiens_RNA_binding_motif_protein_Y-linked_family_1_member_B_RBMY1B_transcript_variant_X1_mRNA	24455117-24551590	24551703-24552171	24552273-24555296	24555476-24557391	24557544-24559554	24559669-24560624	24560735-24561175	24561286-24561720	24561831-24562754	24562865-24562951	24563040-24564286
XM_024452489.1_PREDICTED:_Homo_sapiens_RNA_binding_motif_protein_Y-linked_family_1_member_F_RBMY1F_transcript_variant_X1_mRNA	24315765-24317981	24318092-24319047	24319162-24321172	24321325-24323240	24323418-24326437	24326541-24327007	24327120-24328981
XM_024452489.1_PREDICTED:_Homo_sapiens_RNA_binding_motif_protein_Y-linked_family_1_member_F_RBMY1F_transcript_variant_X1_mRNA	24455117-24551590	24551703-24552171	24552275-24555298	24555476-24557391	24557544-24559554	24559669-24560624	24560735-24562951
XM_024452489.1_PREDICTED:_Homo_sapiens_RNA_binding_motif_protein_Y-linked_family_1_member_F_RBMY1F_transcript_variant_X1_mRNA	23696912-23698773	23698886-23699360	23699462-23702482	23702661-23704576	23704729-23706739	23706854-23707809	23707920-23710135
XM_024452489.1_PREDICTED:_Homo_sapiens_RNA_binding_motif_protein_Y-linked_family_1_member_F_RBMY1F_transcript_variant_X1_mRNA	23673371-23675232	23675345-23675819	23675921-23678941	23679120-23681035	23681188-23683198	23683313-23684268	23684379-23686595
XM_024452489.1_PREDICTED:_Homo_sapiens_RNA_binding_motif_protein_Y-linked_family_1_member_F_RBMY1F_transcript_variant_X1_mRNA	24027299-24029515	24029626-24030581	24030696-24032706	24032859-24034774	24034953-24037973	24038075-24038551	24038664-24040525
XM_024452489.1_PREDICTED:_Homo_sapiens_RNA_binding_motif_protein_Y-linked_family_1_member_F_RBMY1F_transcript_variant_X1_mRNA	24050841-24053056	24053167-24054122	24054237-24056247	24056400-24058315	24058494-24061514	24061616-24062092	24062205-24064066
XM_024452489.1_PREDICTED:_Homo_sapiens_RNA_binding_motif_protein_Y-linked_family_1_member_F_RBMY1F_transcript_variant_X1_mRNA	9149539-9150780	9150891-9152393	9152499-9154547	9154700-9156600	9156779-9159795	9159897-9160369	9160482-9162337
XR_001756006.1_PREDICTED:_Homo_sapiens_testis_specific_protein_Y-linked_4_TSPY4_transcript_variant_X3_misc_RNA	9175622-9176229	9176307-9176435	9176547-9176655	9176794-9176889
XR_938657.2_PREDICTED:_Homo_sapiens_chromodomain_Y-linked_1_CDY1_transcript_variant_X1_misc_RNA	26190848-26191623	26191823-26192243
XR_938657.2_PREDICTED:_Homo_sapiens_chromodomain_Y-linked_1_CDY1_transcript_variant_X1_misc_RNA	27770181-27770601	27770801-27771576
XR_938657.2_PREDICTED:_Homo_sapiens_chromodomain_Y-linked_1_CDY1_transcript_variant_X1_misc_RNA	20139589-20140024	20140229-20141004
XR_938657.2_PREDICTED:_Homo_sapiens_chromodomain_Y-linked_1_CDY1_transcript_variant_X1_misc_RNA	19988762-19989537	19989742-19990177
XR_949063.2_PREDICTED:_Homo_sapiens_testis_specific_protein_Y-linked_3_TSPY3_transcript_variant_X3_misc_RNA	9236561-9237168	9237246-9237374	9237486-9237594	9237733-9237828
NM_001002758.1_Homo_sapiens_PTPN13-like_Y-linked_2_PRY2_mRNA	24218728-24228226	24228342-24230917	24231038-24241878	24241965-24242066
NM_001002758.1_Homo_sapiens_PTPN13-like_Y-linked_2_PRY2_mRNA	24636631-24636732	24636819-24647659	24647780-24650355	24650471-24659958
NM_001002761.1_Homo_sapiens_basic_charge_Y-linked_2C_BPY2C_mRNA	27177369-27177463	27177588-27184138	27184263-27184955	27185061-27187915	27188033-27190092	27190211-27194620	27194757-27197822	27197945-27198220
NM_001002761.1_Homo_sapiens_basic_charge_Y-linked_2C_BPY2C_mRNA	26764181-26764456	26764579-26767644	26767781-26772190	26772309-26774368	26774486-26777340	26777446-26778138	26778263-26784813	26784938-26785032
NM_001002761.1_Homo_sapiens_basic_charge_Y-linked_2C_BPY2C_mRNA	25130440-25130715	25130838-25133903	25134040-25138449	25138568-25140627	25140745-25143598	25143704-25144396	25144521-25151071	25151196-25151290
NM_001003894.1_Homo_sapiens_chromodomain_Y-linked_1B_CDY1B_transcript_variant_1_mRNA
NM_001003894.1_Homo_sapiens_chromodomain_Y-linked_1B_CDY1B_transcript_variant_1_mRNA
NM_001003894.1_Homo_sapiens_chromodomain_Y-linked_1B_CDY1B_transcript_variant_1_mRNA	20139880-20139895
NM_001003894.1_Homo_sapiens_chromodomain_Y-linked_1B_CDY1B_transcript_variant_1_mRNA	19989868-19989883
NM_001005786.2_Homo_sapiens_deleted_in_azoospermia_2_DAZ2_transcript_variant_3_mRNA	25365890-25372490	25372637-25372911	25373003-25373563	25373615-25374051	25374115-25374204	25374344-25375744	25375816-25378187	25378259-25385356	25385428-25411853	25411925-25414237	25414309-25423774	25423846-25426159	25426231-25426975	25427010-25431584	25431683-25435646
NM_001005786.2_Homo_sapiens_deleted_in_azoospermia_2_DAZ2_transcript_variant_3_mRNA	26980276-26997725	26997872-26998146	26998238-26998798	26998850-26999286	26999350-26999439	26999579-27000979	27001051-27003422	27003494-27010592	27010664-27029910	27029982-27032295	27032367-27039449	27039521-27041834	27041906-27042651	27042686-27047258	27047357-27051330
NM_001005786.2_Homo_sapiens_deleted_in_azoospermia_2_DAZ2_transcript_variant_3_mRNA	26911072-26915045	26915144-26919716	26919751-26920496	26920568-26937417	26937492-26938648	26938655-26939806	26939868-26942173	26942245-26944569	26944641-26946959	26947031-26949402	26949474-26950874	26951014-26951103	26951167-26951603	26951655-26952215	26952307-26952581	26952728-26959329
NM_001006117.3_Homo_sapiens_RNA_binding_motif_protein_Y-linked_family_1_member_J_RBMY1J_mRNA	24549729-24551590	24551703-24552171	24552275-24555298	24555476-24557391	24557544-24559554	24559669-24560624	24560735-24561175	24561286-24561720	24561831-24562754	24562865-24562951	24563040-24563451
NM_001006117.3_Homo_sapiens_RNA_binding_motif_protein_Y-linked_family_1_member_J_RBMY1J_mRNA	24315265-24315676	24315765-24315851	24315962-24316885	24316996-24317430	24317541-24317981	24318092-24319047	24319162-24321172	24321325-24323240	24323418-24326437	24326541-24327007	24327120-24328981
NM_001006117.3_Homo_sapiens_RNA_binding_motif_protein_Y-linked_family_1_member_J_RBMY1J_mRNA	23696912-23698773	23698886-23699360	23699462-23702482	23702661-23704576	23704729-23706739	23706854-23707809	23707920-23708361	23708472-23708906	23709017-23709938	23710049-23710135	23710224-23710635
NM_001006117.3_Homo_sapiens_RNA_binding_motif_protein_Y-linked_family_1_member_J_RBMY1J_mRNA	23673371-23675232	23675345-23675819	23675921-23678941	23679120-23681035	23681188-23683198	23683313-23684268	23684379-23684820	23684931-23685365	23685476-23686397	23686508-23686595	23686684-23687095
NM_001006117.3_Homo_sapiens_RNA_binding_motif_protein_Y-linked_family_1_member_J_RBMY1J_mRNA	24026799-24027210	24027299-24027386	24027497-24028418	24028529-24028963	24029074-24029515	24029626-24030581	24030696-24032706	24032859-24034774	24034953-24037973	24038075-24038551	24038664-24040525
NM_001006117.3_Homo_sapiens_RNA_binding_motif_protein_Y-linked_family_1_member_J_RBMY1J_mRNA	24050341-24050752	24050841-24050927	24051038-24051959	24052070-24052504	24052615-24053056	24053167-24054122	24054237-24056247	24056400-24058315	24058494-24061514	24061616-24062092	24062205-24064066
NM_001006121.3_Homo_sapiens_RNA_binding_motif_protein_Y-linked_family_1_member_B_RBMY1B_transcript_variant_1_mRNA	23673371-23675232	23675345-23675819	23675923-23678942	23679120-23681035	23681188-23683198	23683313-23684268	23684379-23684820	23684931-23685365	23685476-23686397	23686508-23686595	23686684-23687095
NM_001006121.3_Homo_sapiens_RNA_binding_motif_protein_Y-linked_family_1_member_B_RBMY1B_transcript_variant_1_mRNA	24050341-24050752	24050841-24050927	24051038-24051959	24052070-24052504	24052615-24053056	24053167-24054122	24054237-24056247	24056400-24058315	24058493-24061512	24061616-24062092	24062205-24064066
NM_001006121.3_Homo_sapiens_RNA_binding_motif_protein_Y-linked_family_1_member_B_RBMY1B_transcript_variant_1_mRNA	24026799-24027210	24027299-24027386	24027497-24028418	24028529-24028963	24029074-24029515	24029626-24030581	24030696-24032706	24032859-24034774	24034952-24037971	24038075-24038551	24038664-24040525
NM_001006121.3_Homo_sapiens_RNA_binding_motif_protein_Y-linked_family_1_member_B_RBMY1B_transcript_variant_1_mRNA	23696912-23698773	23698886-23699360	23699464-23702483	23702661-23704576	23704729-23706739	23706854-23707809	23707920-23708361	23708472-23708906	23709017-23709938	23710049-23710135	23710224-23710635
NM_001006121.3_Homo_sapiens_RNA_binding_motif_protein_Y-linked_family_1_member_B_RBMY1B_transcript_variant_1_mRNA	24455117-24551590	24551703-24552171	24552273-24555296	24555476-24557391	24557544-24559554	24559669-24560624	24560735-24561175	24561286-24561720	24561831-24562754	24562865-24562951	24563040-24563451
NM_001006121.3_Homo_sapiens_RNA_binding_motif_protein_Y-linked_family_1_member_B_RBMY1B_transcript_variant_1_mRNA	24315265-24315676	24315765-24315851	24315962-24316885	24316996-24317430	24317541-24317981	24318092-24319047	24319162-24321172	24321325-24323240	24323420-24326439	24326541-24327007	24327120-24328981
NM_001320949.1_Homo_sapiens_RNA_binding_motif_protein_Y-linked_family_1_member_D_RBMY1D_transcript_variant_2_mRNA	24026799-24027210	24027299-24028418	24028529-24028963	24029074-24029515	24029626-24030581	24030696-24032706	24032859-24034774	24034952-24037971	24038075-24038551	24038664-24040525
NM_001320949.1_Homo_sapiens_RNA_binding_motif_protein_Y-linked_family_1_member_D_RBMY1D_transcript_variant_2_mRNA	24050341-24050752	24050841-24051959	24052070-24052504	24052615-24053056	24053167-24054122	24054237-24056247	24056400-24058315	24058493-24061512	24061616-24062092	24062205-24064066
NM_001320949.1_Homo_sapiens_RNA_binding_motif_protein_Y-linked_family_1_member_D_RBMY1D_transcript_variant_2_mRNA	23696912-23698773	23698886-23699360	23699464-23702483	23702661-23704576	23704729-23706739	23706854-23707809	23707920-23708361	23708472-23708906	23709017-23710135	23710224-23710635
NM_001320949.1_Homo_sapiens_RNA_binding_motif_protein_Y-linked_family_1_member_D_RBMY1D_transcript_variant_2_mRNA	23673371-23675232	23675345-23675819	23675923-23678942	23679120-23681035	23681188-23683198	23683313-23684268	23684379-23684820	23684931-23685365	23685476-23686595	23686684-23687095
NM_001320949.1_Homo_sapiens_RNA_binding_motif_protein_Y-linked_family_1_member_D_RBMY1D_transcript_variant_2_mRNA	24455117-24551590	24551703-24552171	24552273-24555296	24555476-24557391	24557544-24559554	24559669-24560624	24560735-24561175	24561286-24561720	24561831-24562951	24563040-24563451
NM_001320949.1_Homo_sapiens_RNA_binding_motif_protein_Y-linked_family_1_member_D_RBMY1D_transcript_variant_2_mRNA	24315265-24315676	24315765-24316885	24316996-24317430	24317541-24317981	24318092-24319047	24319162-24321172	24321325-24323240	24323420-24326439	24326541-24327007	24327120-24328981
NM_004081.5_Homo_sapiens_deleted_in_azoospermia_1_DAZ1_mRNA	25277358-25281321	25281420-25285993	25286028-25286772	25286844-25289157	25289229-25298943	25299015-25301320	25301392-25303716	25303788-25306099	25306171-25308495	25308567-25310886	25310958-25313331	25313403-25314803	25314943-25315032	25315096-25315532	25315584-25316144	25316236-25316510	25316657-25325643	25325783-25325872	25325936-25326372	25326424-25326984	25327076-25327350	25327497-25336491	25336631-25336720	25336784-25337220	25337272-25337832	25337924-25338198	25338345-25344944
NM_004679.2_Homo_sapiens_variable_charge_Y-linked_VCY_mRNA	16098026-16098218
NM_004679.2_Homo_sapiens_variable_charge_Y-linked_VCY_mRNA	16168271-16168463
NM_004825.2_Homo_sapiens_chromodomain_Y-linked_2A_CDY2A_mRNA
NM_004825.2_Homo_sapiens_chromodomain_Y-linked_2A_CDY2A_mRNA
NM_004825.2_Homo_sapiens_chromodomain_Y-linked_2A_CDY2A_mRNA
NM_004825.2_Homo_sapiens_chromodomain_Y-linked_2A_CDY2A_mRNA
NM_033108.2_Homo_sapiens_heat_shock_transcription_factor_Y-linked_1_HSFY1_transcript_variant_1_mRNA	20934513-20934991
NM_152585.2_Homo_sapiens_RNA_binding_motif_protein_Y-linked_family_1_member_F_RBMY1F_transcript_variant_1_mRNA	24315265-24315676	24315765-24315851	24315962-24316885	24316996-24317430	24317541-24317981	24318092-24319047	24319162-24321172	24321325-24323240	24323418-24326437	24326541-24327007	24327120-24328981
NM_152585.2_Homo_sapiens_RNA_binding_motif_protein_Y-linked_family_1_member_F_RBMY1F_transcript_variant_1_mRNA	24455117-24551590	24551703-24552171	24552275-24555298	24555476-24557391	24557544-24559554	24559669-24560624	24560735-24561175	24561286-24561720	24561831-24562754	24562865-24562951	24563040-24563451
NM_152585.2_Homo_sapiens_RNA_binding_motif_protein_Y-linked_family_1_member_F_RBMY1F_transcript_variant_1_mRNA	23696912-23698773	23698886-23699360	23699462-23702482	23702661-23704576	23704729-23706739	23706854-23707809	23707920-23708361	23708472-23708906	23709017-23709938	23710049-23710135	23710224-23710635
NM_152585.2_Homo_sapiens_RNA_binding_motif_protein_Y-linked_family_1_member_F_RBMY1F_transcript_variant_1_mRNA	23673371-23675232	23675345-23675819	23675921-23678941	23679120-23681035	23681188-23683198	23683313-23684268	23684379-23684820	23684931-23685365	23685476-23686397	23686508-23686595	23686684-23687095
NM_152585.2_Homo_sapiens_RNA_binding_motif_protein_Y-linked_family_1_member_F_RBMY1F_transcript_variant_1_mRNA	24026799-24027210	24027299-24027386	24027497-24028418	24028529-24028963	24029074-24029515	24029626-24030581	24030696-24032706	24032859-24034774	24034953-24037973	24038075-24038551	24038664-24040525
NM_152585.2_Homo_sapiens_RNA_binding_motif_protein_Y-linked_family_1_member_F_RBMY1F_transcript_variant_1_mRNA	24050341-24050752	24050841-24050927	24051038-24051959	24052070-24052504	24052615-24053056	24053167-24054122	24054237-24056247	24056400-24058315	24058494-24061514	24061616-24062092	24062205-24064066
NR_001573.2_Homo_sapiens_RNA_binding_motif_protein_Y-linked_family_3_member_A_pseudogene_RBMY3AP_non-coding_RNA	9448480-9452390	9452492-9452698
NR_002781.1_Homo_sapiens_testis_specific_protein_Y-linked_26_pseudogene_TSPY26P_non-coding_RNA
NR_003510.1_Homo_sapiens_heat_shock_transcription_factor_Y-linked_1_HSFY1_transcript_variant_3_non-coding_RNA	20893753-20899530	20899616-20930216	20930371-20931418	20931505-20932068	20932178-20934991
NR_003510.1_Homo_sapiens_heat_shock_transcription_factor_Y-linked_1_HSFY1_transcript_variant_3_non-coding_RNA	20709186-20711999	20712109-20712668	20712755-20713802	20713957-20744558	20744644-20750421
XM_011531486.2_PREDICTED:_Homo_sapiens_RNA_binding_motif_protein_Y-linked_family_1_member_D_RBMY1D_transcript_variant_X1_mRNA	24026799-24027210	24027299-24027386	24027497-24028418	24028529-24028963	24029074-24029515	24029626-24030581	24030696-24032706	24032859-24034774	24034952-24037971	24038075-24038551
XM_011531487.3_PREDICTED:_Homo_sapiens_RNA_binding_motif_protein_Y-linked_family_1_member_D_RBMY1D_transcript_variant_X2_mRNA	24015961-24027210	24027299-24027386	24027497-24028418	24028529-24028963	24029074-24029515	24029626-24030581	24030696-24032706	24032859-24034774	24034952-24037971	24038075-24038551	24038664-24040525
XM_011531487.3_PREDICTED:_Homo_sapiens_RNA_binding_motif_protein_Y-linked_family_1_member_D_RBMY1D_transcript_variant_X2_mRNA	23673371-23675232	23675345-23675819	23675923-23678942	23679120-23681035	23681188-23683198	23683313-23684268	23684379-23684820	23684931-23685365	23685476-23686397	23686508-23686595	23686684-23721473
XM_011531489.1_PREDICTED:_Homo_sapiens_RNA_binding_motif_protein_Y-linked_family_1_member_D_RBMY1D_transcript_variant_X4_mRNA	24026799-24027210	24027299-24029515	24029626-24030581	24030696-24032706	24032859-24034774	24034952-24037971	24038075-24038551	24038664-24040525
XM_011531489.1_PREDICTED:_Homo_sapiens_RNA_binding_motif_protein_Y-linked_family_1_member_D_RBMY1D_transcript_variant_X4_mRNA	23673371-23675232	23675345-23675819	23675923-23678942	23679120-23681035	23681188-23683198	23683313-23684268	23684379-23710135	23710224-23710635
XM_011531489.1_PREDICTED:_Homo_sapiens_RNA_binding_motif_protein_Y-linked_family_1_member_D_RBMY1D_transcript_variant_X4_mRNA	24050341-24050752	24050841-24053056	24053167-24054122	24054237-24056247	24056400-24058315	24058493-24061512	24061616-24062092	24062205-24064066
XM_011531489.1_PREDICTED:_Homo_sapiens_RNA_binding_motif_protein_Y-linked_family_1_member_D_RBMY1D_transcript_variant_X4_mRNA	24455117-24551590	24551703-24552171	24552273-24555296	24555476-24557391	24557544-24559554	24559669-24560624	24560735-24562951	24563040-24563451
XM_011531489.1_PREDICTED:_Homo_sapiens_RNA_binding_motif_protein_Y-linked_family_1_member_D_RBMY1D_transcript_variant_X4_mRNA	24315265-24315676	24315765-24317981	24318092-24319047	24319162-24321172	24321325-24323240	24323420-24326439	24326541-24327007	24327120-24328981
XM_011531490.1_PREDICTED:_Homo_sapiens_RNA_binding_motif_protein_Y-linked_family_1_member_D_RBMY1D_transcript_variant_X5_mRNA	24026799-24027210	24027299-24027386	24027497-24028418	24028529-24028963	24029074-24029515	24029626-24030581	24030696-24032706	24032859-24037971	24038075-24038551	24038664-24040525
XM_011531490.1_PREDICTED:_Homo_sapiens_RNA_binding_motif_protein_Y-linked_family_1_member_D_RBMY1D_transcript_variant_X5_mRNA	23696912-23698773	23698886-23699360	23699464-23704576	23704729-23706739	23706854-23707809	23707920-23708361	23708472-23708906	23709017-23709938	23710049-23710135	23710224-23710635
XM_011531490.1_PREDICTED:_Homo_sapiens_RNA_binding_motif_protein_Y-linked_family_1_member_D_RBMY1D_transcript_variant_X5_mRNA	24050341-24050752	24050841-24050927	24051038-24051959	24052070-24052504	24052615-24053056	24053167-24054122	24054237-24056247	24056400-24061512	24061616-24062092	24062205-24064066
XM_011531490.1_PREDICTED:_Homo_sapiens_RNA_binding_motif_protein_Y-linked_family_1_member_D_RBMY1D_transcript_variant_X5_mRNA	23673371-23675232	23675345-23675819	23675923-23681035	23681188-23683198	23683313-23684268	23684379-23684820	23684931-23685365	23685476-23686397	23686508-23686595	23686684-23687095
XM_011531490.1_PREDICTED:_Homo_sapiens_RNA_binding_motif_protein_Y-linked_family_1_member_D_RBMY1D_transcript_variant_X5_mRNA	24455117-24551590	24551703-24552171	24552273-24557389	24557544-24559554	24559669-24560624	24560735-24561175	24561286-24561720	24561831-24562754	24562865-24562951	24563040-24563451
XM_011531490.1_PREDICTED:_Homo_sapiens_RNA_binding_motif_protein_Y-linked_family_1_member_D_RBMY1D_transcript_variant_X5_mRNA	24315265-24315676	24315765-24315851	24315962-24316885	24316996-24317430	24317541-24317981	24318092-24319047	24319162-24321172	24321327-24326439	24326541-24327007	24327120-24328981
XM_011531500.1_PREDICTED:_Homo_sapiens_RNA_binding_motif_protein_Y-linked_family_1_member_J_RBMY1J_transcript_variant_X1_mRNA	24551703-24552171	24552275-24555298	24555476-24557391	24557544-24559554	24559669-24560624	24560735-24561175	24561286-24561720	24561831-24562951	24563040-24563451
XM_011531503.1_PREDICTED:_Homo_sapiens_RNA_binding_motif_protein_Y-linked_family_1_member_J_RBMY1J_transcript_variant_X2_mRNA	24552275-24557391	24557544-24559554	24559669-24560624	24560735-24561175	24561286-24561720	24561831-24562754	24562865-24562951	24563040-24563451
XM_011531503.1_PREDICTED:_Homo_sapiens_RNA_binding_motif_protein_Y-linked_family_1_member_J_RBMY1J_transcript_variant_X2_mRNA	24315265-24315676	24315765-24315851	24315962-24316885	24316996-24317430	24317541-24317981	24318092-24319047	24319162-24321172	24321325-24326437
XM_011531503.1_PREDICTED:_Homo_sapiens_RNA_binding_motif_protein_Y-linked_family_1_member_J_RBMY1J_transcript_variant_X2_mRNA	23675921-23681034	23681188-23683198	23683313-23684268	23684379-23684820	23684931-23685365	23685476-23686397	23686508-23686595	23686684-23687095
XM_011531503.1_PREDICTED:_Homo_sapiens_RNA_binding_motif_protein_Y-linked_family_1_member_J_RBMY1J_transcript_variant_X2_mRNA	24026799-24027210	24027299-24027386	24027497-24028418	24028529-24028963	24029074-24029515	24029626-24030581	24030696-24032706	24032860-24037973
XM_011531503.1_PREDICTED:_Homo_sapiens_RNA_binding_motif_protein_Y-linked_family_1_member_J_RBMY1J_transcript_variant_X2_mRNA	23699462-23704575	23704729-23706739	23706854-23707809	23707920-23708361	23708472-23708906	23709017-23709938	23710049-23710135	23710224-23710635
XM_011531503.1_PREDICTED:_Homo_sapiens_RNA_binding_motif_protein_Y-linked_family_1_member_J_RBMY1J_transcript_variant_X2_mRNA	24050341-24050752	24050841-24050927	24051038-24051959	24052070-24052504	24052615-24053056	24053167-24054122	24054237-24056247	24056401-24061514
XM_017030031.2_PREDICTED:_Homo_sapiens_heat_shock_transcription_factor_Y-linked_2_HSFY2_transcript_variant_X3_mRNA	20931505-20932068	20932178-20934991
XM_017030031.2_PREDICTED:_Homo_sapiens_heat_shock_transcription_factor_Y-linked_2_HSFY2_transcript_variant_X3_mRNA	20709186-20711999	20712109-20712668
XM_017030065.1_PREDICTED:_Homo_sapiens_testis_specific_protein_Y-linked_4_TSPY4_transcript_variant_X2_mRNA	9175622-9176229	9176307-9176435	9176547-9176655	9176794-9176900	9176982-9177676
XM_017030065.1_PREDICTED:_Homo_sapiens_testis_specific_protein_Y-linked_4_TSPY4_transcript_variant_X2_mRNA	9325425-9326032	9326110-9326238	9326350-9326458	9326597-9326703	9326785-9327479
XM_017030065.1_PREDICTED:_Homo_sapiens_testis_specific_protein_Y-linked_4_TSPY4_transcript_variant_X2_mRNA	9195688-9215949	9216215-9216822	9216900-9217028	9217140-9217248	9217387-9217493	9217575-9218269
XM_017030065.1_PREDICTED:_Homo_sapiens_testis_specific_protein_Y-linked_4_TSPY4_transcript_variant_X2_mRNA	9236312-9304828	9305095-9305702	9305780-9305908	9306020-9306128	9306267-9306373	9306455-9307147
XM_017030065.1_PREDICTED:_Homo_sapiens_testis_specific_protein_Y-linked_4_TSPY4_transcript_variant_X2_mRNA	9345707-9346314	9346392-9346520	9346632-9346740	9346879-9346985	9347067-9347761
XM_017030085.2_PREDICTED:_Homo_sapiens_heat_shock_transcription_factor_Y-linked_1_HSFY1_transcript_variant_X1_mRNA	20934513-20934991	20935259-20952455
XM_017030085.2_PREDICTED:_Homo_sapiens_heat_shock_transcription_factor_Y-linked_1_HSFY1_transcript_variant_X1_mRNA	20691723-20708918	20709186-20709664
XM_017030088.2_PREDICTED:_Homo_sapiens_PTPN13-like_Y-linked_PRY_transcript_variant_X1_mRNA	24636819-24647659	24647780-24650355	24650471-24659958
XM_017030088.2_PREDICTED:_Homo_sapiens_PTPN13-like_Y-linked_PRY_transcript_variant_X1_mRNA	24218728-24228226	24228342-24230917	24231038-24241878
NM_001001722.1_Homo_sapiens_chromodomain_Y-linked_2B_CDY2B_mRNA
NM_001001722.1_Homo_sapiens_chromodomain_Y-linked_2B_CDY2B_mRNA
NM_001001722.1_Homo_sapiens_chromodomain_Y-linked_2B_CDY2B_mRNA
NM_001001722.1_Homo_sapiens_chromodomain_Y-linked_2B_CDY2B_mRNA
NM_001005375.2_Homo_sapiens_deleted_in_azoospermia_4_DAZ4_transcript_variant_1_mRNA	25277358-25281321	25281420-25285993	25286028-25286772	25286844-25289157	25289229-25298943	25299015-25301320	25301392-25303716	25303788-25306099	25306171-25308495	25308567-25310886	25310958-25313331	25313403-25314803	25314943-25315032	25315096-25315532	25315584-25316144	25316236-25316510	25316657-25336491	25336631-25336720	25336784-25337220	25337272-25337832	25337924-25338198	25338345-25344944
NM_001005375.2_Homo_sapiens_deleted_in_azoospermia_4_DAZ4_transcript_variant_1_mRNA	26980276-26986877	26987024-26987298	26987390-26987950	26988002-26988438	26988502-26988591	26988731-26997725	26997872-26998146	26998238-26998798	26998850-26999286	26999350-26999439	26999579-27000979	27001051-27003422	27003494-27005812	27005884-27008208	27008280-27010592	27010664-27017745	27017817-27020122	27020194-27039449	27039521-27041834	27041906-27042651	27042686-27047258	27047357-27051330
NM_001164471.1_Homo_sapiens_testis_specific_protein_Y-linked_4_TSPY4_mRNA	9175622-9176229	9176307-9176435	9176547-9176648	9176794-9176900	9176982-9177676
NM_001243721.1_Homo_sapiens_testis_specific_protein_Y-linked_8_TSPY8_mRNA	9195937-9196544	9196622-9196750	9196862-9196963	9197109-9197215	9197297-9197991
NM_001243721.1_Homo_sapiens_testis_specific_protein_Y-linked_8_TSPY8_mRNA	9175337-9175355	9175622-9176229	9176307-9176435	9176547-9176648	9176794-9176900	9176982-9177676
NM_001243721.1_Homo_sapiens_testis_specific_protein_Y-linked_8_TSPY8_mRNA	9366020-9366627	9366705-9366833	9366945-9367046	9367192-9367298	9367380-9368074
NM_001243721.1_Homo_sapiens_testis_specific_protein_Y-linked_8_TSPY8_mRNA	9236561-9237168	9237246-9237374	9237486-9237587	9237733-9237839	9237921-9238615
NM_001243721.1_Homo_sapiens_testis_specific_protein_Y-linked_8_TSPY8_mRNA	9325140-9325158	9325425-9326032	9326110-9326238	9326350-9326451	9326597-9326703	9326785-9327479
NM_001243721.1_Homo_sapiens_testis_specific_protein_Y-linked_8_TSPY8_mRNA	9216215-9216822	9216900-9217028	9217140-9217241	9217387-9217493	9217575-9218269
NM_001243721.1_Homo_sapiens_testis_specific_protein_Y-linked_8_TSPY8_mRNA	9305095-9305702	9305780-9305908	9306020-9306121	9306267-9306373	9306455-9307147
NM_001243721.1_Homo_sapiens_testis_specific_protein_Y-linked_8_TSPY8_mRNA	9345423-9345441	9345707-9346314	9346392-9346520	9346632-9346733	9346879-9346985	9347067-9347761
NM_001243721.1_Homo_sapiens_testis_specific_protein_Y-linked_8_TSPY8_mRNA	6114795-6115396	6115474-6115602	6115714-6115815	6115961-6116067	6116149-6116843
NM_001282469.2_Homo_sapiens_testis_specific_protein_Y-linked_10_TSPY10_transcript_variant_1_mRNA	9366020-9366627	9366705-9366833	9366945-9367046	9367192-9367298	9367380-9368074
NM_001320944.1_Homo_sapiens_RNA_binding_motif_protein_Y-linked_family_1_member_A1_RBMY1A1_transcript_variant_2_mRNA	23696912-23698773	23698886-23699360	23699464-23702483	23702661-23704576	23704729-23706739	23706854-23707809	23707920-23708361	23708472-23708906	23709017-23710135	23710224-23710635
NM_001320944.1_Homo_sapiens_RNA_binding_motif_protein_Y-linked_family_1_member_A1_RBMY1A1_transcript_variant_2_mRNA	24026799-24027210	24027299-24028418	24028529-24028963	24029074-24029515	24029626-24030581	24030696-24032706	24032859-24034774	24034952-24037971	24038075-24038551	24038664-24040525
NM_001320944.1_Homo_sapiens_RNA_binding_motif_protein_Y-linked_family_1_member_A1_RBMY1A1_transcript_variant_2_mRNA	23673371-23675232	23675345-23675819	23675923-23678942	23679120-23681035	23681188-23683198	23683313-23684268	23684379-23684820	23684931-23685365	23685476-23686595	23686684-23687095
NM_001320944.1_Homo_sapiens_RNA_binding_motif_protein_Y-linked_family_1_member_A1_RBMY1A1_transcript_variant_2_mRNA	24050341-24050752	24050841-24051959	24052070-24052504	24052615-24053056	24053167-24054122	24054237-24056247	24056400-24058315	24058493-24061512	24061616-24062092	24062205-24064066
NM_001320944.1_Homo_sapiens_RNA_binding_motif_protein_Y-linked_family_1_member_A1_RBMY1A1_transcript_variant_2_mRNA	24455117-24551590	24551703-24552171	24552273-24555296	24555476-24557391	24557544-24559554	24559669-24560624	24560735-24561175	24561286-24561720	24561831-24562951	24563040-24563451
NM_001320944.1_Homo_sapiens_RNA_binding_motif_protein_Y-linked_family_1_member_A1_RBMY1A1_transcript_variant_2_mRNA	24315265-24315676	24315765-24316885	24316996-24317430	24317541-24317981	24318092-24319047	24319162-24321172	24321325-24323240	24323420-24326439	24326541-24327007	24327120-24328981
NM_001320962.1_Homo_sapiens_testis_specific_protein_Y-linked_10_TSPY10_transcript_variant_2_mRNA	9366020-9366627	9366705-9366833	9366945-9367046	9367192-9367287	9367380-9368074
NM_001320962.1_Homo_sapiens_testis_specific_protein_Y-linked_10_TSPY10_transcript_variant_2_mRNA	9175337-9175355	9175622-9176229	9176307-9176435	9176547-9176648	9176794-9176889	9176982-9177676
NM_001320962.1_Homo_sapiens_testis_specific_protein_Y-linked_10_TSPY10_transcript_variant_2_mRNA	9236561-9237168	9237246-9237374	9237486-9237587	9237733-9237828	9237921-9238615
NM_001320962.1_Homo_sapiens_testis_specific_protein_Y-linked_10_TSPY10_transcript_variant_2_mRNA	9325140-9325158	9325425-9326032	9326110-9326238	9326350-9326451	9326597-9326692	9326785-9327479
NM_001320962.1_Homo_sapiens_testis_specific_protein_Y-linked_10_TSPY10_transcript_variant_2_mRNA	9216215-9216822	9216900-9217028	9217140-9217241	9217387-9217482	9217575-9218269
NM_001320962.1_Homo_sapiens_testis_specific_protein_Y-linked_10_TSPY10_transcript_variant_2_mRNA	9195937-9196544	9196622-9196750	9196862-9196963	9197109-9197204	9197297-9197991
NM_001320962.1_Homo_sapiens_testis_specific_protein_Y-linked_10_TSPY10_transcript_variant_2_mRNA	9305095-9305702	9305780-9305908	9306020-9306121	9306267-9306362	9306455-9307147
NM_001320962.1_Homo_sapiens_testis_specific_protein_Y-linked_10_TSPY10_transcript_variant_2_mRNA	9345423-9345441	9345707-9346314	9346392-9346520	9346632-9346733	9346879-9346974	9347067-9347761
NM_001320962.1_Homo_sapiens_testis_specific_protein_Y-linked_10_TSPY10_transcript_variant_2_mRNA	6114795-6115396	6115474-6115602	6115714-6115815	6115961-6116056	6116149-6116843
NM_004676.2_Homo_sapiens_PTPN13-like_Y-linked_PRY_mRNA	24636631-24636732	24636819-24647659	24647780-24650355	24650471-24659958
NM_004676.2_Homo_sapiens_PTPN13-like_Y-linked_PRY_mRNA	24218728-24228226	24228342-24230917	24231038-24241878	24241965-24242066
NM_004680.2_Homo_sapiens_chromodomain_Y-linked_1_CDY1_transcript_variant_2_mRNA	26191823-26192243
NM_004680.2_Homo_sapiens_chromodomain_Y-linked_1_CDY1_transcript_variant_2_mRNA	27770181-27770601
NM_004680.2_Homo_sapiens_chromodomain_Y-linked_1_CDY1_transcript_variant_2_mRNA	20139589-20140024
NM_004680.2_Homo_sapiens_chromodomain_Y-linked_1_CDY1_transcript_variant_2_mRNA	19989742-19990177
NM_020364.3_Homo_sapiens_deleted_in_azoospermia_3_DAZ3_mRNA	26911072-26915045	26915144-26919716	26919751-26920496	26920568-26930283	26930355-26932660	26932732-26935040	26935112-26937417	26937489-26939796	26939868-26942173	26942245-26944569	26944641-26946959	26947031-26949402	26949474-26950874	26951014-26951103	26951167-26951603	26951655-26952215	26952307-26952581	26952728-26959329
NM_020364.3_Homo_sapiens_deleted_in_azoospermia_3_DAZ3_mRNA	26980276-26997725	26997872-26998146	26998238-26998798	26998850-26999286	26999350-26999439	26999579-27000979	27001051-27003422	27003494-27005812	27005884-27008208	27008281-27010593	27010654-27011045	27011051-27012984	27013060-27015365	27015437-27017745	27017817-27020122	27020194-27041834	27041906-27042651	27042686-27047258	27047357-27051330
NM_020364.3_Homo_sapiens_deleted_in_azoospermia_3_DAZ3_mRNA	25365890-25372490	25372637-25372911	25373003-25373563	25373615-25374051	25374115-25374204	25374344-25375744	25375816-25378187	25378259-25380578	25380650-25382974	25383047-25385357	25385418-25385809	25385815-25387748	25387824-25394909	25394981-25399687	25399759-25402064	25402136-25426159	25426231-25426975	25427010-25431584	25431683-25435646
NM_153716.1_Homo_sapiens_heat_shock_transcription_factor_Y-linked_2_HSFY2_transcript_variant_1_mRNA	20934513-20934991
NM_153716.1_Homo_sapiens_heat_shock_transcription_factor_Y-linked_2_HSFY2_transcript_variant_1_mRNA	20709186-20709664
NR_001547.1_Homo_sapiens_RNA_binding_motif_protein_Y-linked_family_1_member_A3_pseudogene_RBMY1A3P_non-coding_RNA	9154700-9156600	9156778-9159793	9159897-9160369
NR_001547.1_Homo_sapiens_RNA_binding_motif_protein_Y-linked_family_1_member_A3_pseudogene_RBMY1A3P_non-coding_RNA	24321325-24323240	24323420-24326439	24326541-24327007
NR_001547.1_Homo_sapiens_RNA_binding_motif_protein_Y-linked_family_1_member_A3_pseudogene_RBMY1A3P_non-coding_RNA	24551703-24552171	24552273-24555296	24555476-24557391
NR_001547.1_Homo_sapiens_RNA_binding_motif_protein_Y-linked_family_1_member_A3_pseudogene_RBMY1A3P_non-coding_RNA	23698886-23699360	23699464-23702483	23702661-23704576
NR_001547.1_Homo_sapiens_RNA_binding_motif_protein_Y-linked_family_1_member_A3_pseudogene_RBMY1A3P_non-coding_RNA	24056400-24058315	24058493-24061512	24061616-24062092
NR_001547.1_Homo_sapiens_RNA_binding_motif_protein_Y-linked_family_1_member_A3_pseudogene_RBMY1A3P_non-coding_RNA	24032859-24034774	24034952-24037971	24038075-24038551
NR_001547.1_Homo_sapiens_RNA_binding_motif_protein_Y-linked_family_1_member_A3_pseudogene_RBMY1A3P_non-coding_RNA	23675345-23675819	23675923-23678942	23679120-23681035
NR_002193.2_Homo_sapiens_RNA_binding_motif_protein_Y-linked_family_2_member_F_pseudogene_RBMY2FP_non-coding_RNA	24455117-24457006	24457119-24457541	24457645-24460639
NR_003607.1_Homo_sapiens_heat_shock_transcription_factor_Y-linked_1_pseudogene_1_HSFY1P1_non-coding_RNA	17308950-17309431
XM_005262508.4_PREDICTED:_Homo_sapiens_heat_shock_transcription_factor_Y-linked_2_HSFY2_transcript_variant_X2_mRNA	20934513-20934991	20935259-20935357
XM_005262508.4_PREDICTED:_Homo_sapiens_heat_shock_transcription_factor_Y-linked_2_HSFY2_transcript_variant_X2_mRNA	20708820-20708918	20709186-20709664
XM_005262565.4_PREDICTED:_Homo_sapiens_heat_shock_transcription_factor_Y-linked_1_HSFY1_transcript_variant_X2_mRNA	20934513-20934991	20935259-20935357
XM_005262565.4_PREDICTED:_Homo_sapiens_heat_shock_transcription_factor_Y-linked_1_HSFY1_transcript_variant_X2_mRNA	20708820-20708918	20709186-20709664
XM_005272744.4_PREDICTED:_Homo_sapiens_testis_specific_protein_Y-linked_8_TSPY8_transcript_variant_X1_mRNA	9195937-9196544	9196622-9196750	9196862-9196963	9197109-9197204	9197297-9197991
XM_005272744.4_PREDICTED:_Homo_sapiens_testis_specific_protein_Y-linked_8_TSPY8_transcript_variant_X1_mRNA	9175337-9175355	9175622-9176229	9176307-9176435	9176547-9176648	9176794-9176889	9176982-9177676
XM_005272744.4_PREDICTED:_Homo_sapiens_testis_specific_protein_Y-linked_8_TSPY8_transcript_variant_X1_mRNA	9366020-9366627	9366705-9366833	9366945-9367046	9367192-9367287	9367380-9368074
XM_005272744.4_PREDICTED:_Homo_sapiens_testis_specific_protein_Y-linked_8_TSPY8_transcript_variant_X1_mRNA	9236561-9237168	9237246-9237374	9237486-9237587	9237733-9237828	9237921-9238615
XM_005272744.4_PREDICTED:_Homo_sapiens_testis_specific_protein_Y-linked_8_TSPY8_transcript_variant_X1_mRNA	9325140-9325158	9325425-9326032	9326110-9326238	9326350-9326451	9326597-9326692	9326785-9327479
XM_005272744.4_PREDICTED:_Homo_sapiens_testis_specific_protein_Y-linked_8_TSPY8_transcript_variant_X1_mRNA	9216215-9216822	9216900-9217028	9217140-9217241	9217387-9217482	9217575-9218269
XM_005272744.4_PREDICTED:_Homo_sapiens_testis_specific_protein_Y-linked_8_TSPY8_transcript_variant_X1_mRNA	9305095-9305702	9305780-9305908	9306020-9306121	9306267-9306362	9306455-9307147
XM_005272744.4_PREDICTED:_Homo_sapiens_testis_specific_protein_Y-linked_8_TSPY8_transcript_variant_X1_mRNA	9345423-9345441	9345707-9346314	9346392-9346520	9346632-9346733	9346879-9346974	9347067-9347761
XM_005272744.4_PREDICTED:_Homo_sapiens_testis_specific_protein_Y-linked_8_TSPY8_transcript_variant_X1_mRNA	6114795-6115396	6115474-6115602	6115714-6115815	6115961-6116056	6116149-6116843
XM_011531434.1_PREDICTED:_Homo_sapiens_RNA_binding_motif_protein_Y-linked_family_1_member_B_RBMY1B_transcript_variant_X2_mRNA	23673371-23675232	23675345-23675819	23675923-23681035	23681188-23683198	23683313-23684268	23684379-23684820	23684931-23685365	23685476-23686397	23686508-23686595	23686684-23687095
XM_011531434.1_PREDICTED:_Homo_sapiens_RNA_binding_motif_protein_Y-linked_family_1_member_B_RBMY1B_transcript_variant_X2_mRNA	23696912-23698773	23698886-23699360	23699464-23704576	23704729-23706739	23706854-23707809	23707920-23708361	23708472-23708906	23709017-23709938	23710049-23710135	23710224-23710635
XM_011531434.1_PREDICTED:_Homo_sapiens_RNA_binding_motif_protein_Y-linked_family_1_member_B_RBMY1B_transcript_variant_X2_mRNA	24050341-24050752	24050841-24050927	24051038-24051959	24052070-24052504	24052615-24053056	24053167-24054122	24054237-24056247	24056400-24061512	24061616-24062092	24062205-24064066
XM_011531434.1_PREDICTED:_Homo_sapiens_RNA_binding_motif_protein_Y-linked_family_1_member_B_RBMY1B_transcript_variant_X2_mRNA	24026799-24027210	24027299-24027386	24027497-24028418	24028529-24028963	24029074-24029515	24029626-24030581	24030696-24032706	24032859-24037971	24038075-24038551	24038664-24040525
XM_011531434.1_PREDICTED:_Homo_sapiens_RNA_binding_motif_protein_Y-linked_family_1_member_B_RBMY1B_transcript_variant_X2_mRNA	24455117-24551590	24551703-24552171	24552273-24557389	24557544-24559554	24559669-24560624	24560735-24561175	24561286-24561720	24561831-24562754	24562865-24562951	24563040-24563451
XM_011531434.1_PREDICTED:_Homo_sapiens_RNA_binding_motif_protein_Y-linked_family_1_member_B_RBMY1B_transcript_variant_X2_mRNA	24315265-24315676	24315765-24315851	24315962-24316885	24316996-24317430	24317541-24317981	24318092-24319047	24319162-24321172	24321327-24326439	24326541-24327007	24327120-24328981
XM_011531495.1_PREDICTED:_Homo_sapiens_RNA_binding_motif_protein_Y-linked_family_1_member_E_RBMY1E_transcript_variant_X3_mRNA	24050341-24050752	24050841-24053056	24053167-24054122	24054237-24056247	24056400-24058315	24058493-24061512	24061616-24062092	24062205-24064066
XM_011531495.1_PREDICTED:_Homo_sapiens_RNA_binding_motif_protein_Y-linked_family_1_member_E_RBMY1E_transcript_variant_X3_mRNA	24026799-24027210	24027299-24029515	24029626-24030581	24030696-24032706	24032859-24034774	24034952-24037971	24038075-24038551	24038664-24040525
XM_011531495.1_PREDICTED:_Homo_sapiens_RNA_binding_motif_protein_Y-linked_family_1_member_E_RBMY1E_transcript_variant_X3_mRNA	23673371-23675232	23675345-23675819	23675923-23678942	23679120-23681035	23681188-23683198	23683313-23684268	23684379-23686595	23686684-23687095
XM_011531495.1_PREDICTED:_Homo_sapiens_RNA_binding_motif_protein_Y-linked_family_1_member_E_RBMY1E_transcript_variant_X3_mRNA	23696912-23698773	23698886-23699360	23699464-23702483	23702661-23704576	23704729-23706739	23706854-23707809	23707920-23710135	23710224-23710635
XM_011531495.1_PREDICTED:_Homo_sapiens_RNA_binding_motif_protein_Y-linked_family_1_member_E_RBMY1E_transcript_variant_X3_mRNA	24455117-24551590	24551703-24552171	24552273-24555296	24555476-24557391	24557544-24559554	24559669-24560624	24560735-24562951	24563040-24563451
XM_011531495.1_PREDICTED:_Homo_sapiens_RNA_binding_motif_protein_Y-linked_family_1_member_E_RBMY1E_transcript_variant_X3_mRNA	24315265-24315676	24315765-24317981	24318092-24319047	24319162-24321172	24321325-24323240	24323420-24326439	24326541-24327007	24327120-24328981
XM_017030032.2_PREDICTED:_Homo_sapiens_RNA_binding_motif_protein_Y-linked_family_1_member_F_RBMY1F_transcript_variant_X2_mRNA	24315765-24315851	24315962-24316885	24316996-24317430	24317541-24317981	24318092-24319047	24319162-24321172	24321325-24326437
XM_017030032.2_PREDICTED:_Homo_sapiens_RNA_binding_motif_protein_Y-linked_family_1_member_F_RBMY1F_transcript_variant_X2_mRNA	24552275-24557391	24557544-24559554	24559669-24560624	24560735-24561175	24561286-24561720	24561831-24562754	24562865-24562951
XM_017030032.2_PREDICTED:_Homo_sapiens_RNA_binding_motif_protein_Y-linked_family_1_member_F_RBMY1F_transcript_variant_X2_mRNA	23699462-23704575	23704729-23706739	23706854-23707809	23707920-23708361	23708472-23708906	23709017-23709938	23710049-23710135
XM_017030032.2_PREDICTED:_Homo_sapiens_RNA_binding_motif_protein_Y-linked_family_1_member_F_RBMY1F_transcript_variant_X2_mRNA	23675921-23681034	23681188-23683198	23683313-23684268	23684379-23684820	23684931-23685365	23685476-23686397	23686508-23686595
XM_017030032.2_PREDICTED:_Homo_sapiens_RNA_binding_motif_protein_Y-linked_family_1_member_F_RBMY1F_transcript_variant_X2_mRNA	24027299-24027386	24027497-24028418	24028529-24028963	24029074-24029515	24029626-24030581	24030696-24032706	24032860-24037973
XM_017030032.2_PREDICTED:_Homo_sapiens_RNA_binding_motif_protein_Y-linked_family_1_member_F_RBMY1F_transcript_variant_X2_mRNA	24050841-24050927	24051038-24051959	24052070-24052504	24052615-24053056	24053167-24054122	24054237-24056247	24056401-24061514
XM_017030062.1_PREDICTED:_Homo_sapiens_testis_specific_protein_Y-linked_2_TSPY2_transcript_variant_X2_mRNA	6114795-6115396	6115474-6115602	6115714-6115822	6115961-6116067	6116149-6116843
XM_017030062.1_PREDICTED:_Homo_sapiens_testis_specific_protein_Y-linked_2_TSPY2_transcript_variant_X2_mRNA	9216215-9216822	9216900-9217028	9217140-9217248	9217387-9217493	9217575-9218269
XM_017030062.1_PREDICTED:_Homo_sapiens_testis_specific_protein_Y-linked_2_TSPY2_transcript_variant_X2_mRNA	9175337-9175355	9175622-9176229	9176307-9176435	9176547-9176655	9176794-9176900	9176982-9177676
XM_017030062.1_PREDICTED:_Homo_sapiens_testis_specific_protein_Y-linked_2_TSPY2_transcript_variant_X2_mRNA	9366020-9366627	9366705-9366833	9366945-9367053	9367192-9367298	9367380-9368074
XM_017030062.1_PREDICTED:_Homo_sapiens_testis_specific_protein_Y-linked_2_TSPY2_transcript_variant_X2_mRNA	9305095-9305702	9305780-9305908	9306020-9306128	9306267-9306373	9306455-9307147
XM_017030062.1_PREDICTED:_Homo_sapiens_testis_specific_protein_Y-linked_2_TSPY2_transcript_variant_X2_mRNA	9236561-9237168	9237246-9237374	9237486-9237594	9237733-9237839	9237921-9238615
XM_017030062.1_PREDICTED:_Homo_sapiens_testis_specific_protein_Y-linked_2_TSPY2_transcript_variant_X2_mRNA	9325140-9325158	9325425-9326032	9326110-9326238	9326350-9326458	9326597-9326703	9326785-9327479
XM_017030062.1_PREDICTED:_Homo_sapiens_testis_specific_protein_Y-linked_2_TSPY2_transcript_variant_X2_mRNA	9195937-9196544	9196622-9196750	9196862-9196970	9197109-9197215	9197297-9197991
XM_017030062.1_PREDICTED:_Homo_sapiens_testis_specific_protein_Y-linked_2_TSPY2_transcript_variant_X2_mRNA	9345423-9345441	9345707-9346314	9346392-9346520	9346632-9346740	9346879-9346985	9347067-9347761
XR_001756003.1_PREDICTED:_Homo_sapiens_testis_specific_protein_Y-linked_10_TSPY10_transcript_variant_X2_misc_RNA	9366020-9366627	9366705-9366833	9366945-9367053	9367192-9367287	9367380-9368074
XR_001756003.1_PREDICTED:_Homo_sapiens_testis_specific_protein_Y-linked_10_TSPY10_transcript_variant_X2_misc_RNA	9175337-9175355	9175622-9176229	9176307-9176435	9176547-9176655	9176794-9176889	9176982-9177676
XR_001756003.1_PREDICTED:_Homo_sapiens_testis_specific_protein_Y-linked_10_TSPY10_transcript_variant_X2_misc_RNA	9236561-9237168	9237246-9237374	9237486-9237594	9237733-9237828	9237921-9238615
XR_001756003.1_PREDICTED:_Homo_sapiens_testis_specific_protein_Y-linked_10_TSPY10_transcript_variant_X2_misc_RNA	9325140-9325158	9325425-9326032	9326110-9326238	9326350-9326458	9326597-9326692	9326785-9327479
XR_001756003.1_PREDICTED:_Homo_sapiens_testis_specific_protein_Y-linked_10_TSPY10_transcript_variant_X2_misc_RNA	9216215-9216822	9216900-9217028	9217140-9217248	9217387-9217482	9217575-9218269
XR_001756003.1_PREDICTED:_Homo_sapiens_testis_specific_protein_Y-linked_10_TSPY10_transcript_variant_X2_misc_RNA	9195937-9196544	9196622-9196750	9196862-9196970	9197109-9197204	9197297-9197991
XR_001756003.1_PREDICTED:_Homo_sapiens_testis_specific_protein_Y-linked_10_TSPY10_transcript_variant_X2_misc_RNA	9305095-9305702	9305780-9305908	9306020-9306128	9306267-9306362	9306455-9307147
XR_001756003.1_PREDICTED:_Homo_sapiens_testis_specific_protein_Y-linked_10_TSPY10_transcript_variant_X2_misc_RNA	9345423-9345441	9345707-9346314	9346392-9346520	9346632-9346740	9346879-9346974	9347067-9347761
XR_001756003.1_PREDICTED:_Homo_sapiens_testis_specific_protein_Y-linked_10_TSPY10_transcript_variant_X2_misc_RNA	6114795-6115396	6115474-6115602	6115714-6115822	6115961-6116056	6116149-6116843
XR_001756004.1_PREDICTED:_Homo_sapiens_testis_specific_protein_Y-linked_2_TSPY2_transcript_variant_X3_misc_RNA	6114795-6115396	6115474-6115602	6115714-6115822	6115961-6116056
XR_938655.2_PREDICTED:_Homo_sapiens_chromodomain_Y-linked_1B_CDY1B_transcript_variant_X1_misc_RNA	26190848-26191623	26191823-26192243
XR_938655.2_PREDICTED:_Homo_sapiens_chromodomain_Y-linked_1B_CDY1B_transcript_variant_X1_misc_RNA	27770181-27770601	27770801-27771576
XR_938655.2_PREDICTED:_Homo_sapiens_chromodomain_Y-linked_1B_CDY1B_transcript_variant_X1_misc_RNA	20139589-20140024	20140229-20141004
XR_938655.2_PREDICTED:_Homo_sapiens_chromodomain_Y-linked_1B_CDY1B_transcript_variant_X1_misc_RNA	19988762-19989537	19989742-19990177
XR_949064.2_PREDICTED:_Homo_sapiens_testis_specific_protein_Y-linked_8_TSPY8_transcript_variant_X3_misc_RNA	9195937-9196544	9196622-9196750	9196862-9196970	9197109-9197204
NM_001006118.2_Homo_sapiens_RNA_binding_motif_protein_Y-linked_family_1_member_E_RBMY1E_mRNA	24050341-24050752	24050841-24050927	24051038-24051959	24052070-24052504	24052615-24053056	24053167-24054122	24054237-24056247	24056400-24058315	24058493-24061512	24061616-24062092	24062205-24064066
NM_001006118.2_Homo_sapiens_RNA_binding_motif_protein_Y-linked_family_1_member_E_RBMY1E_mRNA	24026799-24027210	24027299-24027386	24027497-24028418	24028529-24028963	24029074-24029515	24029626-24030581	24030696-24032706	24032859-24034774	24034952-24037971	24038075-24038551	24038664-24040525
NM_001006118.2_Homo_sapiens_RNA_binding_motif_protein_Y-linked_family_1_member_E_RBMY1E_mRNA	23673371-23675232	23675345-23675819	23675923-23678942	23679120-23681035	23681188-23683198	23683313-23684268	23684379-23684820	23684931-23685365	23685476-23686397	23686508-23686595	23686684-23687095
NM_001006118.2_Homo_sapiens_RNA_binding_motif_protein_Y-linked_family_1_member_E_RBMY1E_mRNA	23696912-23698773	23698886-23699360	23699464-23702483	23702661-23704576	23704729-23706739	23706854-23707809	23707920-23708361	23708472-23708906	23709017-23709938	23710049-23710135	23710224-23710635
NM_001006118.2_Homo_sapiens_RNA_binding_motif_protein_Y-linked_family_1_member_E_RBMY1E_mRNA	24455117-24551590	24551703-24552171	24552273-24555296	24555476-24557391	24557544-24559554	24559669-24560624	24560735-24561175	24561286-24561720	24561831-24562754	24562865-24562951	24563040-24563451
NM_001006118.2_Homo_sapiens_RNA_binding_motif_protein_Y-linked_family_1_member_E_RBMY1E_mRNA	24315265-24315676	24315765-24315851	24315962-24316885	24316996-24317430	24317541-24317981	24318092-24319047	24319162-24321172	24321325-24323240	24323420-24326439	24326541-24327007	24327120-24328981
NM_001006120.3_Homo_sapiens_RNA_binding_motif_protein_Y-linked_family_1_member_D_RBMY1D_transcript_variant_1_mRNA	24026799-24027210	24027299-24027386	24027497-24028418	24028529-24028963	24029074-24029515	24029626-24030581	24030696-24032706	24032859-24034774	24034952-24037971	24038075-24038551	24038664-24040525
NM_001006120.3_Homo_sapiens_RNA_binding_motif_protein_Y-linked_family_1_member_D_RBMY1D_transcript_variant_1_mRNA	24050341-24050752	24050841-24050927	24051038-24051959	24052070-24052504	24052615-24053056	24053167-24054122	24054237-24056247	24056400-24058315	24058493-24061512	24061616-24062092	24062205-24064066
NM_001006120.3_Homo_sapiens_RNA_binding_motif_protein_Y-linked_family_1_member_D_RBMY1D_transcript_variant_1_mRNA	23696912-23698773	23698886-23699360	23699464-23702483	23702661-23704576	23704729-23706739	23706854-23707809	23707920-23708361	23708472-23708906	23709017-23709938	23710049-23710135	23710224-23710635
NM_001006120.3_Homo_sapiens_RNA_binding_motif_protein_Y-linked_family_1_member_D_RBMY1D_transcript_variant_1_mRNA	23673371-23675232	23675345-23675819	23675923-23678942	23679120-23681035	23681188-23683198	23683313-23684268	23684379-23684820	23684931-23685365	23685476-23686397	23686508-23686595	23686684-23687095
NM_001006120.3_Homo_sapiens_RNA_binding_motif_protein_Y-linked_family_1_member_D_RBMY1D_transcript_variant_1_mRNA	24455117-24551590	24551703-24552171	24552273-24555296	24555476-24557391	24557544-24559554	24559669-24560624	24560735-24561175	24561286-24561720	24561831-24562754	24562865-24562951	24563040-24563451
NM_001006120.3_Homo_sapiens_RNA_binding_motif_protein_Y-linked_family_1_member_D_RBMY1D_transcript_variant_1_mRNA	24315265-24315676	24315765-24315851	24315962-24316885	24316996-24317430	24317541-24317981	24318092-24319047	24319162-24321172	24321325-24323240	24323420-24326439	24326541-24327007	24327120-24328981
NM_001077697.2_Homo_sapiens_testis_specific_protein_Y-linked_3_TSPY3_mRNA	9236561-9237168	9237246-9237374	9237486-9237587	9237733-9237839	9237921-9238615
NM_001077697.2_Homo_sapiens_testis_specific_protein_Y-linked_3_TSPY3_mRNA	9175337-9175355	9175622-9176229	9176307-9176435	9176547-9176648	9176794-9176900	9176982-9177676
NM_001077697.2_Homo_sapiens_testis_specific_protein_Y-linked_3_TSPY3_mRNA	9366020-9366627	9366705-9366833	9366945-9367046	9367192-9367298	9367380-9368074
NM_001077697.2_Homo_sapiens_testis_specific_protein_Y-linked_3_TSPY3_mRNA	9325140-9325158	9325425-9326032	9326110-9326238	9326350-9326451	9326597-9326703	9326785-9327479
NM_001077697.2_Homo_sapiens_testis_specific_protein_Y-linked_3_TSPY3_mRNA	9216215-9216822	9216900-9217028	9217140-9217241	9217387-9217493	9217575-9218269
NM_001077697.2_Homo_sapiens_testis_specific_protein_Y-linked_3_TSPY3_mRNA	9195937-9196544	9196622-9196750	9196862-9196963	9197109-9197215	9197297-9197991
NM_001077697.2_Homo_sapiens_testis_specific_protein_Y-linked_3_TSPY3_mRNA	9305095-9305702	9305780-9305908	9306020-9306121	9306267-9306373	9306455-9307147
NM_001077697.2_Homo_sapiens_testis_specific_protein_Y-linked_3_TSPY3_mRNA	9345423-9345441	9345707-9346314	9346392-9346520	9346632-9346733	9346879-9346985	9347067-9347761
NM_001077697.2_Homo_sapiens_testis_specific_protein_Y-linked_3_TSPY3_mRNA	6114795-6115396	6115474-6115602	6115714-6115815	6115961-6116067	6116149-6116843
NM_020363.3_Homo_sapiens_deleted_in_azoospermia_2_DAZ2_transcript_variant_1_mRNA	25365890-25372490	25372637-25372911	25373003-25373563	25373615-25374051	25374115-25374204	25374344-25375744	25375816-25378187	25378259-25380578	25380650-25382974	25383046-25385356	25385428-25392532	25392605-25394905	25394981-25411853	25411925-25414237	25414309-25416622	25416694-25419006	25419078-25421390	25421462-25423774	25423846-25426159	25426231-25426975	25427010-25431584	25431683-25435646
XM_011531488.3_PREDICTED:_Homo_sapiens_RNA_binding_motif_protein_Y-linked_family_1_member_D_RBMY1D_transcript_variant_X3_mRNA	24025963-24027210	24027299-24027386	24027497-24028418	24028529-24028963	24029074-24029515	24029626-24030581	24030696-24032706	24032859-24034774	24034952-24037971	24038075-24038551	24038664-24040525
XM_011531488.3_PREDICTED:_Homo_sapiens_RNA_binding_motif_protein_Y-linked_family_1_member_D_RBMY1D_transcript_variant_X3_mRNA	23673371-23675232	23675345-23675819	23675923-23678942	23679120-23681035	23681188-23683198	23683313-23684268	23684379-23684820	23684931-23685365	23685476-23686397	23686508-23686595	23686684-23687931
XM_011531488.3_PREDICTED:_Homo_sapiens_RNA_binding_motif_protein_Y-linked_family_1_member_D_RBMY1D_transcript_variant_X3_mRNA	24049505-24050752	24050841-24050927	24051038-24051959	24052070-24052504	24052615-24053056	24053167-24054122	24054237-24056247	24056400-24058315	24058493-24061512	24061616-24062092	24062205-24064066
XM_011531488.3_PREDICTED:_Homo_sapiens_RNA_binding_motif_protein_Y-linked_family_1_member_D_RBMY1D_transcript_variant_X3_mRNA	23696912-23698773	23698886-23699360	23699464-23702483	23702661-23704576	23704729-23706739	23706854-23707809	23707920-23708361	23708472-23708906	23709017-23709938	23710049-23710135	23710224-23711471
XM_011531488.3_PREDICTED:_Homo_sapiens_RNA_binding_motif_protein_Y-linked_family_1_member_D_RBMY1D_transcript_variant_X3_mRNA	24314430-24315676	24315765-24315851	24315962-24316885	24316996-24317430	24317541-24317981	24318092-24319047	24319162-24321172	24321325-24323240	24323420-24326439	24326541-24327007	24327120-24328981
XM_011531488.3_PREDICTED:_Homo_sapiens_RNA_binding_motif_protein_Y-linked_family_1_member_D_RBMY1D_transcript_variant_X3_mRNA	24455117-24551590	24551703-24552171	24552273-24555296	24555476-24557391	24557544-24559554	24559669-24560624	24560735-24561175	24561286-24561720	24561831-24562754	24562865-24562951	24563040-24564286
CDY2A_ENST00000250838_ENSG00000182415_protein_coding
CDY2A_ENST00000250838_ENSG00000182415_protein_coding
CDY2A_ENST00000250838_ENSG00000182415_protein_coding
CDY2A_ENST00000250838_ENSG00000182415_protein_coding
DAZ1_ENST00000405239_ENSG00000188120_protein_coding	25281420-25285993	25286028-25286772	25286844-25289157	25289229-25298943	25299015-25301320	25301392-25303716	25303788-25306099	25306171-25308495	25308567-25310886	25310958-25313331	25313403-25314803	25314943-25315032	25315096-25315532	25315584-25316144	25316236-25316510	25316657-25325643	25325783-25325872	25325936-25326372	25326424-25326984	25327076-25327350	25327497-25336491	25336631-25336720	25336784-25337220	25337272-25337832	25337924-25338198
DAZ2_ENST00000382424_ENSG00000205944_protein_coding	25372637-25372911	25373003-25373563	25373615-25374051	25374115-25374204	25374344-25375744	25375816-25378187	25378259-25380578	25380650-25382974	25383046-25385356	25385428-25392532	25392605-25394905	25394981-25411853	25411925-25414237	25414309-25416622	25416694-25419006	25419078-25421390	25421462-25423774	25423846-25426159
DAZ2_ENST00000449947_ENSG00000205944_protein_coding	25372637-25372911	25373003-25373563	25373615-25374051	25374115-25374204	25374344-25375744	25375816-25378187	25378259-25380578	25380650-25382974	25383046-25385356	25385428-25392532	25392604-25394909	25394981-25426159	25426231-25426975	25427010-25431584
DAZ2_ENST00000449947_ENSG00000205944_protein_coding	25281420-25285993	25286028-25286772	25286844-25298943	25299015-25301320	25301392-25303716	25303788-25306099	25306171-25308495	25308567-25310886	25310958-25313331	25313403-25314803	25314943-25315032	25315096-25315532	25315584-25316144	25316236-25316510
DAZ2_ENST00000449947_ENSG00000205944_protein_coding	26987024-26987298	26987390-26987950	26988002-26988438	26988502-26988591	26988731-27000979	27001051-27003422	27003494-27005812	27005884-27008208	27008280-27010592	27010664-27017745	27017817-27020122	27020194-27041834	27041906-27042651	27042686-27047258
DAZ3_ENST00000382365_ENSG00000187191_protein_coding	26915144-26919716	26919751-26920496	26920568-26930283	26930355-26932660	26932732-26935040	26935112-26937417	26937489-26939796	26939868-26942173	26942245-26944569	26944641-26946959	26947031-26949402	26949474-26950874	26951014-26951103	26951167-26951603	26951655-26952215	26952307-26952581
DAZ3_ENST00000382365_ENSG00000187191_protein_coding	26997872-26998146	26998238-26998798	26998850-26999286	26999350-26999439	26999579-27000979	27001051-27003422	27003494-27005812	27005884-27008208	27008281-27010593	27010654-27011045	27011051-27012984	27013060-27015365	27015437-27017745	27017817-27020122	27020194-27041834	27041906-27042651	27042686-27047258
DAZ3_ENST00000382365_ENSG00000187191_protein_coding	25372637-25372911	25373003-25373563	25373615-25374051	25374115-25374204	25374344-25375744	25375816-25378187	25378259-25380578	25380650-25382974	25383047-25385357	25385418-25385809	25385815-25387748	25387824-25394909	25394981-25399687	25399759-25402064	25402136-25426159	25426231-25426975	25427010-25431584
DAZ4_ENST00000382296_ENSG00000205916_protein_coding	26987024-26987298	26987390-26987950	26988002-26988438	26988502-26988591	26988731-26997725	26997872-26998146	26998238-26998798	26998850-26999286	26999350-26999439	26999579-27000979	27001051-27003422	27003494-27005812	27005884-27008208	27008280-27010592	27010664-27012988	27013060-27015365	27015437-27017745	27017817-27020122	27020194-27029910	27029982-27039449	27039521-27041834
DAZ4_ENST00000382314_ENSG00000205916_protein_coding	26987024-26987298	26987390-26987950	26988002-26988438	26988502-26988591	26988731-26997725	26997872-26998146	26998238-26998798	26998850-26999286	26999350-26999439	26999579-27000979	27001051-27003422	27003494-27005812	27005884-27008208	27008280-27010592	27010664-27012988	27013060-27015365	27015437-27017745	27017817-27020122	27020194-27041834	27041906-27042651	27042686-27047258
DAZ4_ENST00000415508_ENSG00000205916_protein_coding	26997872-26998146	26998238-26998798	26998850-26999286	26999350-26999439	26999579-27000979	27001051-27003422	27003494-27010592	27010664-27029910	27029982-27032295	27032367-27039449	27039521-27041834	27041906-27042651	27042686-27047258
DAZ4_ENST00000415508_ENSG00000205916_protein_coding	25372637-25372911	25373003-25373563	25373615-25374051	25374115-25374204	25374344-25375744	25375816-25378187	25378259-25385356	25385428-25411853	25411925-25414237	25414309-25423774	25423846-25426159	25426231-25426975	25427010-25431584
DAZ4_ENST00000449750_ENSG00000205916_protein_coding	25281420-25285993	25286028-25286772	25286844-25298943	25299015-25301320	25301392-25303716	25303788-25306099	25306171-25308495	25308567-25310886	25310958-25313331	25313403-25314803	25314943-25315032	25315096-25315532	25315584-25316144	25316236-25316510
DAZ4_ENST00000449750_ENSG00000205916_protein_coding	26987024-26987298	26987390-26987950	26988002-26988438	26988502-26988591	26988731-27000979	27001051-27003422	27003494-27005812	27005884-27008208	27008280-27010592	27010664-27017745	27017817-27020122	27020194-27041834	27041906-27042651	27042686-27047258
DAZ4_ENST00000449750_ENSG00000205916_protein_coding	25372637-25372911	25373003-25373563	25373615-25374051	25374115-25374204	25374344-25375744	25375816-25378187	25378259-25380578	25380650-25382974	25383046-25385356	25385428-25392532	25392604-25394909	25394981-25426159	25426231-25426975	25427010-25431584
RBMY1A1_ENST00000303902_ENSG00000234414_protein_coding	23698886-23699360	23699464-23702483	23702661-23704576	23704729-23706739	23706854-23707809	23707920-23708361	23708472-23708906	23709017-23710135	23710224-23710635
RBMY1A1_ENST00000303902_ENSG00000234414_protein_coding	24026799-24027210	24027299-24028418	24028529-24028963	24029074-24029515	24029626-24030581	24030696-24032706	24032859-24034774	24034952-24037971	24038075-24038551
RBMY1A1_ENST00000303902_ENSG00000234414_protein_coding	23675345-23675819	23675923-23678942	23679120-23681035	23681188-23683198	23683313-23684268	23684379-23684820	23684931-23685365	23685476-23686595	23686684-23687095
RBMY1A1_ENST00000303902_ENSG00000234414_protein_coding	24050341-24050752	24050841-24051959	24052070-24052504	24052615-24053056	24053167-24054122	24054237-24056247	24056400-24058315	24058493-24061512	24061616-24062092
RBMY1A1_ENST00000303902_ENSG00000234414_protein_coding	24551703-24552171	24552273-24555296	24555476-24557391	24557544-24559554	24559669-24560624	24560735-24561175	24561286-24561720	24561831-24562951	24563040-24563451
RBMY1A1_ENST00000303902_ENSG00000234414_protein_coding	24315265-24315676	24315765-24316885	24316996-24317430	24317541-24317981	24318092-24319047	24319162-24321172	24321325-24323240	24323420-24326439	24326541-24327007
RBMY1B_ENST00000383020_ENSG00000242875_protein_coding	23675345-23675819	23675923-23678942	23679120-23681035	23681188-23683198	23683313-23684268	23684379-23684820	23684931-23685365	23685476-23686397	23686508-23686595	23686684-23687095
RBMY1B_ENST00000383020_ENSG00000242875_protein_coding	24026799-24027210	24027299-24027386	24027497-24028418	24028529-24028963	24029074-24029515	24029626-24030581	24030696-24032706	24032859-24034774	24034952-24037971	24038075-24038551
RBMY1B_ENST00000383020_ENSG00000242875_protein_coding	23698886-23699360	23699464-23702483	23702661-23704576	23704729-23706739	23706854-23707809	23707920-23708361	23708472-23708906	23709017-23709938	23710049-23710135	23710224-23710635
RBMY1B_ENST00000383020_ENSG00000242875_protein_coding	24050341-24050752	24050841-24050927	24051038-24051959	24052070-24052504	24052615-24053056	24053167-24054122	24054237-24056247	24056400-24058315	24058493-24061512	24061616-24062092
RBMY1B_ENST00000383020_ENSG00000242875_protein_coding	24551703-24552171	24552273-24555296	24555476-24557391	24557544-24559554	24559669-24560624	24560735-24561175	24561286-24561720	24561831-24562754	24562865-24562951	24563040-24563451
RBMY1B_ENST00000383020_ENSG00000242875_protein_coding	24315265-24315676	24315765-24315851	24315962-24316885	24316996-24317430	24317541-24317981	24318092-24319047	24319162-24321172	24321325-24323240	24323420-24326439	24326541-24327007
RBMY1B_ENST00000619219_ENSG00000242875_protein_coding	24026799-24027210	24027299-24028418	24028529-24028963	24029074-24029515	24029626-24030581	24030696-24032706	24032859-24034774	24034952-24037971	24038075-24038551
RBMY1B_ENST00000619219_ENSG00000242875_protein_coding	23698886-23699360	23699464-23702483	23702661-23704576	23704729-23706739	23706854-23707809	23707920-23708361	23708472-23708906	23709017-23710135	23710224-23710635
RBMY1B_ENST00000619219_ENSG00000242875_protein_coding	23675345-23675819	23675923-23678942	23679120-23681035	23681188-23683198	23683313-23684268	23684379-23684820	23684931-23685365	23685476-23686595	23686684-23687095
RBMY1B_ENST00000619219_ENSG00000242875_protein_coding	24050341-24050752	24050841-24051959	24052070-24052504	24052615-24053056	24053167-24054122	24054237-24056247	24056400-24058315	24058493-24061512	24061616-24062092
RBMY1B_ENST00000619219_ENSG00000242875_protein_coding	24551703-24552171	24552273-24555296	24555476-24557391	24557544-24559554	24559669-24560624	24560735-24561175	24561286-24561720	24561831-24562951	24563040-24563451
RBMY1B_ENST00000619219_ENSG00000242875_protein_coding	24315265-24315676	24315765-24316885	24316996-24317430	24317541-24317981	24318092-24319047	24319162-24321172	24321325-24323240	24323420-24326439	24326541-24327007
RBMY1D_ENST00000382680_ENSG00000244395_protein_coding	24026799-24027210	24027299-24027386	24027497-24028418	24028529-24028963	24029074-24029515	24029626-24030581	24030696-24032706	24032859-24034774	24034952-24037971	24038075-24038551
RBMY1D_ENST00000382680_ENSG00000244395_protein_coding	24050341-24050752	24050841-24050927	24051038-24051959	24052070-24052504	24052615-24053056	24053167-24054122	24054237-24056247	24056400-24058315	24058493-24061512	24061616-24062092
RBMY1D_ENST00000382680_ENSG00000244395_protein_coding	23698886-23699360	23699464-23702483	23702661-23704576	23704729-23706739	23706854-23707809	23707920-23708361	23708472-23708906	23709017-23709938	23710049-23710135	23710224-23710635
RBMY1D_ENST00000382680_ENSG00000244395_protein_coding	23675345-23675819	23675923-23678942	23679120-23681035	23681188-23683198	23683313-23684268	23684379-23684820	23684931-23685365	23685476-23686397	23686508-23686595	23686684-23687095
RBMY1D_ENST00000382680_ENSG00000244395_protein_coding	24551703-24552171	24552273-24555296	24555476-24557391	24557544-24559554	24559669-24560624	24560735-24561175	24561286-24561720	24561831-24562754	24562865-24562951	24563040-24563451
RBMY1D_ENST00000382680_ENSG00000244395_protein_coding	24315265-24315676	24315765-24315851	24315962-24316885	24316996-24317430	24317541-24317981	24318092-24319047	24319162-24321172	24321325-24323240	24323420-24326439	24326541-24327007
RBMY1J_ENST00000250831_ENSG00000226941_protein_coding	24551703-24552171	24552275-24555298	24555476-24557391	24557544-24559554	24559669-24560624	24560735-24561175	24561286-24561720	24561831-24562754	24562865-24562951	24563040-24563451
RBMY1J_ENST00000250831_ENSG00000226941_protein_coding	24315265-24315676	24315765-24315851	24315962-24316885	24316996-24317430	24317541-24317981	24318092-24319047	24319162-24321172	24321325-24323240	24323418-24326437	24326541-24327007
RBMY1J_ENST00000250831_ENSG00000226941_protein_coding	23698886-23699360	23699462-23702482	23702661-23704576	23704729-23706739	23706854-23707809	23707920-23708361	23708472-23708906	23709017-23709938	23710049-23710135	23710224-23710635
RBMY1J_ENST00000250831_ENSG00000226941_protein_coding	23675345-23675819	23675921-23678941	23679120-23681035	23681188-23683198	23683313-23684268	23684379-23684820	23684931-23685365	23685476-23686397	23686508-23686595	23686684-23687095
RBMY1J_ENST00000250831_ENSG00000226941_protein_coding	24026799-24027210	24027299-24027386	24027497-24028418	24028529-24028963	24029074-24029515	24029626-24030581	24030696-24032706	24032859-24034774	24034953-24037973	24038075-24038551
RBMY1J_ENST00000250831_ENSG00000226941_protein_coding	24050341-24050752	24050841-24050927	24051038-24051959	24052070-24052504	24052615-24053056	24053167-24054122	24054237-24056247	24056400-24058315	24058494-24061514	24061616-24062092
TSPY10_ENST00000428845_ENSG00000236424_protein_coding	9366020-9366627	9366705-9366833	9366945-9367046	9367192-9367298
TSPY10_ENST00000444056_ENSG00000236424_protein_coding	9366020-9366627	9366705-9366833	9366945-9367046	9367192-9367287
TSPY10_ENST00000444056_ENSG00000236424_protein_coding	9175337-9175355	9175622-9176229	9176307-9176435	9176547-9176648	9176794-9176889
TSPY10_ENST00000444056_ENSG00000236424_protein_coding	9236561-9237168	9237246-9237374	9237486-9237587	9237733-9237828
TSPY10_ENST00000444056_ENSG00000236424_protein_coding	9325140-9325158	9325425-9326032	9326110-9326238	9326350-9326451	9326597-9326692
TSPY10_ENST00000444056_ENSG00000236424_protein_coding	9216215-9216822	9216900-9217028	9217140-9217241	9217387-9217482
TSPY10_ENST00000444056_ENSG00000236424_protein_coding	9195937-9196544	9196622-9196750	9196862-9196963	9197109-9197204
TSPY10_ENST00000444056_ENSG00000236424_protein_coding	9305095-9305702	9305780-9305908	9306020-9306121	9306267-9306362
TSPY10_ENST00000444056_ENSG00000236424_protein_coding	6114795-6115396	6115474-6115602	6115714-6115815	6115961-6116056
TSPY10_ENST00000444056_ENSG00000236424_protein_coding	9345423-9345441	9345707-9346314	9346392-9346520	9346632-9346733	9346879-9346974
TSPY1_ENST00000423647_ENSG00000258992_protein_coding	9305095-9305702	9305780-9305908	9306020-9306121	9306267-9306362
TSPY1_ENST00000423647_ENSG00000258992_protein_coding	9216215-9216822	9216900-9217028	9217140-9217241	9217387-9217482
TSPY1_ENST00000423647_ENSG00000258992_protein_coding	9366020-9366627	9366705-9366833	9366945-9367046	9367192-9367287
TSPY1_ENST00000423647_ENSG00000258992_protein_coding	9175337-9175355	9175622-9176229	9176307-9176435	9176547-9176648	9176794-9176889
TSPY1_ENST00000423647_ENSG00000258992_protein_coding	9236561-9237168	9237246-9237374	9237486-9237587	9237733-9237828
TSPY1_ENST00000423647_ENSG00000258992_protein_coding	6114795-6115396	6115474-6115602	6115714-6115815	6115961-6116056
TSPY1_ENST00000423647_ENSG00000258992_protein_coding	9325140-9325158	9325425-9326032	9326110-9326238	9326350-9326451	9326597-9326692
TSPY1_ENST00000423647_ENSG00000258992_protein_coding	9195937-9196544	9196622-9196750	9196862-9196963	9197109-9197204
TSPY1_ENST00000423647_ENSG00000258992_protein_coding	9345423-9345441	9345707-9346314	9346392-9346520	9346632-9346733	9346879-9346974
TSPY2_ENST00000320701_ENSG00000168757_protein_coding	6114795-6115396	6115474-6115602	6115714-6115815	6115961-6116067
TSPY2_ENST00000429039_ENSG00000168757_protein_coding	6114396-6114657	6114795-6115396	6115474-6115602	6115714-6115815	6115961-6116067	6116149-6116843
TSPY2_ENST00000429039_ENSG00000168757_protein_coding	9175205-9175484	9175622-9176229	9176307-9176435	9176547-9176648	9176794-9176900	9176982-9177676
TSPY2_ENST00000429039_ENSG00000168757_protein_coding	9215817-9216078	9216215-9216822	9216900-9217028	9217140-9217241	9217387-9217493	9217575-9218269
TSPY2_ENST00000429039_ENSG00000168757_protein_coding	9236162-9236423	9236561-9237168	9237246-9237374	9237486-9237587	9237733-9237839	9237921-9238615
TSPY2_ENST00000429039_ENSG00000168757_protein_coding	9195538-9195799	9195937-9196544	9196622-9196750	9196862-9196963	9197109-9197215	9197297-9197991
TSPY3_ENST00000424594_ENSG00000228927_protein_coding	9236561-9237168	9237246-9237374	9237486-9237587	9237733-9237828
TSPY3_ENST00000424594_ENSG00000228927_protein_coding	9366020-9366627	9366705-9366833	9366945-9367046	9367192-9367287
TSPY3_ENST00000424594_ENSG00000228927_protein_coding	9175337-9175355	9175622-9176229	9176307-9176435	9176547-9176648	9176794-9176889
TSPY3_ENST00000424594_ENSG00000228927_protein_coding	9325140-9325158	9325425-9326032	9326110-9326238	9326350-9326451	9326597-9326692
TSPY3_ENST00000424594_ENSG00000228927_protein_coding	9216215-9216822	9216900-9217028	9217140-9217241	9217387-9217482
TSPY3_ENST00000424594_ENSG00000228927_protein_coding	9195937-9196544	9196622-9196750	9196862-9196963	9197109-9197204
TSPY3_ENST00000424594_ENSG00000228927_protein_coding	9305095-9305702	9305780-9305908	9306020-9306121	9306267-9306362
TSPY3_ENST00000424594_ENSG00000228927_protein_coding	6114795-6115396	6115474-6115602	6115714-6115815	6115961-6116056
TSPY3_ENST00000424594_ENSG00000228927_protein_coding	9345423-9345441	9345707-9346314	9346392-9346520	9346632-9346733	9346879-9346974
TSPY3_ENST00000440483_ENSG00000228927_protein_coding	9365621-9365882	9366020-9366627	9366705-9366833
TSPY3_ENST00000440483_ENSG00000228927_protein_coding	9236162-9236423	9236561-9237168	9237246-9237374
TSPY3_ENST00000440483_ENSG00000228927_protein_coding	9175205-9175484	9175622-9176229	9176307-9176435
TSPY3_ENST00000440483_ENSG00000228927_protein_coding	9215817-9216078	9216215-9216822	9216900-9217028
TSPY3_ENST00000440483_ENSG00000228927_protein_coding	9345291-9345569	9345707-9346314	9346392-9346520
TSPY3_ENST00000440483_ENSG00000228927_protein_coding	9325008-9325287	9325425-9326032	9326110-9326238
TSPY3_ENST00000440483_ENSG00000228927_protein_coding	9304696-9304957	9305095-9305702	9305780-9305908
TSPY3_ENST00000440483_ENSG00000228927_protein_coding	9195538-9195799	9195937-9196544	9196622-9196750
TSPY3_ENST00000440483_ENSG00000228927_protein_coding	6114396-6114657	6114795-6115396	6115474-6115602
TSPY3_ENST00000440483_ENSG00000228927_protein_coding	6134720-6134972	6135110-6135716	6135797-6135926
TSPY3_ENST00000440483_ENSG00000228927_protein_coding	9744455-9744584	9744665-9745271	9745409-9745661
TSPY4_ENST00000383008_ENSG00000233803_protein_coding	9175622-9176229	9176307-9176435	9176547-9176648	9176794-9176889
TSPY4_ENST00000383008_ENSG00000233803_protein_coding	9325425-9326032	9326110-9326238	9326350-9326451	9326597-9326692
TSPY4_ENST00000383008_ENSG00000233803_protein_coding	9195688-9215949	9216215-9216822	9216900-9217028	9217140-9217241	9217387-9217482
TSPY4_ENST00000383008_ENSG00000233803_protein_coding	9236312-9304828	9305095-9305702	9305780-9305908	9306020-9306121	9306267-9306362
TSPY4_ENST00000383008_ENSG00000233803_protein_coding	9345707-9346314	9346392-9346520	9346632-9346733	9346879-9346974
TSPY4_ENST00000426950_ENSG00000233803_protein_coding	9175622-9176229	9176307-9176435	9176547-9176648	9176794-9176900
TSPY8_ENST00000383005_ENSG00000229549_protein_coding	9195538-9195799	9195937-9196544	9196622-9196750	9196862-9196963
TSPY8_ENST00000383005_ENSG00000229549_protein_coding	9175205-9175484	9175622-9176229	9176307-9176435	9176547-9176648
TSPY8_ENST00000383005_ENSG00000229549_protein_coding	9365621-9365882	9366020-9366627	9366705-9366833	9366945-9367046
TSPY8_ENST00000383005_ENSG00000229549_protein_coding	9236162-9236423	9236561-9237168	9237246-9237374	9237486-9237587
TSPY8_ENST00000383005_ENSG00000229549_protein_coding	9215817-9216078	9216215-9216822	9216900-9217028	9217140-9217241
TSPY8_ENST00000383005_ENSG00000229549_protein_coding	9345291-9345569	9345707-9346314	9346392-9346520	9346632-9346733
TSPY8_ENST00000383005_ENSG00000229549_protein_coding	9325008-9325287	9325425-9326032	9326110-9326238	9326350-9326451
TSPY8_ENST00000383005_ENSG00000229549_protein_coding	9304696-9304957	9305095-9305702	9305780-9305908	9306020-9306121
TSPY8_ENST00000383005_ENSG00000229549_protein_coding	6114396-6114657	6114795-6115396	6115474-6115602	6115714-6115815
XKRY1_intronless_NM_004677.2
XKRY1_intronless_NM_004677.2
CDY1_ENST00000306609_ENSG00000172288_protein_coding	26191823-26192243
CDY1_ENST00000306609_ENSG00000172288_protein_coding	27770181-27770601
CDY1_ENST00000306609_ENSG00000172288_protein_coding	19989742-19990177
CDY1_ENST00000306609_ENSG00000172288_protein_coding	20139589-20140024
CDY2B_ENST00000544303_ENSG00000129873_protein_coding	19989742-19990177
CDY2B_ENST00000544303_ENSG00000129873_protein_coding	20139589-20140024
CDY2B_ENST00000544303_ENSG00000129873_protein_coding	26191823-26192243
CDY2B_ENST00000544303_ENSG00000129873_protein_coding	27770181-27770601
DAZ1_ENST00000382510_ENSG00000188120_protein_coding	25276507-25306114	25306171-25308495	25308567-25310886	25310958-25313331	25313403-25314803	25314943-25315032	25315096-25315532	25315584-25316144	25316236-25316510	25316657-25325643	25325783-25325872	25325936-25326372	25326424-25326984	25327076-25327350	25327497-25336491	25336631-25336720	25336784-25337220	25337272-25337832	25337924-25338198
DAZ1_ENST00000426000_ENSG00000188120_protein_coding	25281420-25285993	25286028-25286772	25286844-25289157	25289229-25298943	25299015-25303716	25303788-25308495	25308567-25310886	25310958-25313331	25313403-25314803	25314943-25315032	25315096-25315532	25315584-25316144	25316236-25316510
DAZ1_ENST00000426000_ENSG00000188120_protein_coding	26987024-26987298	26987390-26987950	26988002-26988438	26988502-26988591	26988731-27000979	27001051-27003422	27003494-27005812	27005884-27010592	27010664-27015365	27015437-27039449	27039521-27041834	27041906-27042651	27042686-27047258
DAZ1_ENST00000426000_ENSG00000188120_protein_coding	25372637-25372911	25373003-25373563	25373615-25374051	25374115-25374204	25374344-25375744	25375816-25378187	25378259-25380578	25380650-25385356	25385428-25402064	25402136-25423774	25423846-25426159	25426231-25426975	25427010-25431584
DAZ1_ENST00000426000_ENSG00000188120_protein_coding	26915144-26919716	26919751-26920496	26920572-26927181	26927187-26930293	26930355-26939796	26939868-26942173	26942244-26944569	26944641-26946959	26947031-26949402	26949474-26950874	26951014-26951103	26951167-26951603	26951655-26952215	26952307-26952581
DAZ1_ENST00000620725_ENSG00000188120_protein_coding	25281422-25283627	25283660-25284356	25284428-25286772	25286844-25289157	25289229-25298943	25299015-25301320	25301392-25303716	25303788-25306099	25306171-25308495	25308567-25310886	25310958-25313331	25313407-25324166	25324239-25325643	25325783-25325872	25325936-25326372	25326424-25326984	25327076-25327350
DAZ2_ENST00000382306_ENSG00000205944_protein_coding	25372637-25372911	25373003-25373563	25373615-25374051	25374115-25374204	25374344-25375744	25375816-25378187	25378259-25380578	25380650-25382974	25383046-25385356	25385428-25392532	25392604-25394909	25394981-25411853	25411925-25414237	25414309-25416622	25416694-25419006	25419078-25421390	25421462-25423774	25423846-25426159
DAZ2_ENST00000382431_ENSG00000205944_protein_coding	25372637-25372911	25373003-25373563	25373615-25374051	25374115-25374204	25374344-25375744	25375816-25378187	25378259-25380578	25380650-25382974	25383046-25385356	25385428-25387752	25387824-25390136	25390208-25392532	25392604-25394909	25394981-25399687	25399759-25402064	25402136-25426159	25426231-25426975	25427010-25431584
DAZ2_ENST00000382440_ENSG00000205944_protein_coding	25372637-25372911	25373003-25373563	25373615-25374051	25374115-25374204	25374344-25375744	25375816-25378187	25378259-25380578	25380650-25382974	25383046-25385356	25385428-25387752	25387824-25390136	25390208-25392532	25392604-25394909	25394981-25397291	25397363-25399687	25399759-25402064	25402136-25411853	25411925-25414237	25414309-25416622	25416694-25419006	25419078-25421390	25421462-25423774	25423846-25426159
DAZ2_ENST00000400493_ENSG00000205944_protein_coding	25372637-25372911	25373003-25373563	25373615-25374051	25374115-25374204	25374344-25375744	25375816-25378187	25378259-25380578	25380650-25382974	25383047-25385357	25385428-25387752	25387824-25394909	25394981-25399687	25399759-25402064	25402136-25426159	25426231-25426975	25427010-25431584
DAZ2_ENST00000400493_ENSG00000205944_protein_coding	26997872-26998146	26998238-26998798	26998850-26999286	26999350-26999439	26999579-27000979	27001051-27003422	27003494-27005812	27005884-27008208	27008281-27010593	27010664-27012988	27013060-27015365	27015437-27017745	27017817-27020122	27020194-27041834	27041906-27042651	27042686-27047258
DAZ3_ENST00000446723_ENSG00000187191_protein_coding	26915144-26919716	26919751-26920496	26920568-26930283	26930355-26937417	26937489-26939796	26939868-26942173	26942245-26944569	26944641-26946959	26947031-26949402	26949474-26950874	26951014-26951103	26951167-26951603	26951655-26952215	26952307-26952581
DAZ3_ENST00000446723_ENSG00000187191_protein_coding	26987024-26987298	26987390-26987950	26988002-26988438	26988502-26988591	26988731-27000979	27001051-27003422	27003494-27005812	27005884-27008208	27008281-27010593	27010654-27011045	27011051-27012984	27013060-27020122	27020194-27041834	27041906-27042651	27042686-27047258
DAZ3_ENST00000446723_ENSG00000187191_protein_coding	25372637-25372911	25373003-25373563	25373615-25374051	25374115-25374204	25374344-25375744	25375816-25378187	25378259-25380578	25380650-25382974	25383047-25385357	25385418-25385809	25385815-25387748	25387824-25394909	25394981-25426159	25426231-25426975	25427010-25431584
DAZ4_ENST00000382432_ENSG00000205916_protein_coding	26997872-26998146	26998238-26998798	26998850-26999286	26999350-26999439	26999579-27000979	27001051-27003422	27003494-27005812	27005884-27008208	27008280-27010592	27010664-27012988	27013060-27015365	27015437-27017745	27017817-27020122	27020194-27029910	27029982-27032295	27032367-27034680	27034752-27037064	27037136-27039449	27039521-27041834
DAZ4_ENST00000440066_ENSG00000205916_protein_coding	25372637-25372911	25373003-25373563	25373615-25374051	25374115-25374204	25374344-25375744	25375816-25378187	25378259-25380578	25380650-25382974	25383046-25385356	25385428-25392532	25392604-25394909	25394981-25399687	25399759-25402064	25402136-25411853	25411925-25423774	25423846-25426159	25426231-25426975	25427010-25431584
DAZ4_ENST00000634662_ENSG00000205916_protein_coding	25281420-25285993	25286028-25286772	25286844-25289157	25289229-25298943	25299015-25301320	25301392-25303716	25303788-25306099	25306171-25308495	25308567-25310886	25310958-25313331	25313403-25314803	25314943-25315032	25315096-25315532	25315584-25316144	25316236-25316510	25316657-25336491	25336631-25336720	25336784-25337220	25337272-25337832	25337924-25338198
DAZ4_ENST00000634662_ENSG00000205916_protein_coding	26987024-26987298	26987390-26987950	26988002-26988438	26988502-26988591	26988731-26997725	26997872-26998146	26998238-26998798	26998850-26999286	26999350-26999439	26999579-27000979	27001051-27003422	27003494-27005812	27005884-27008208	27008280-27010592	27010664-27017745	27017817-27020122	27020194-27039449	27039521-27041834	27041906-27042651	27042686-27047258
HSFY2_ENST00000304790_ENSG00000169953_protein_coding	20934513-20934991
HSFY2_ENST00000304790_ENSG00000169953_protein_coding	20709186-20709664
PRY_ENST00000477123_ENSG00000169789_nonsense_mediated_decay	24219905-24228226	24228342-24230917
PRY_ENST00000477123_ENSG00000169789_nonsense_mediated_decay	24647780-24650355	24650471-24658784
RBMY1A1_ENST00000361046_ENSG00000234414_nonsense_mediated_decay	24056400-24061512	24061616-24062092
RBMY1A1_ENST00000361046_ENSG00000234414_nonsense_mediated_decay	24032859-24037971	24038075-24038551
RBMY1A1_ENST00000361046_ENSG00000234414_nonsense_mediated_decay	23698886-23699360	23699464-23704576
RBMY1A1_ENST00000361046_ENSG00000234414_nonsense_mediated_decay	23675345-23675819	23675923-23681035
RBMY1A1_ENST00000361046_ENSG00000234414_nonsense_mediated_decay	24321327-24326439	24326541-24327007
RBMY1A1_ENST00000361046_ENSG00000234414_nonsense_mediated_decay	24551703-24552171	24552273-24557389
RBMY1A1_ENST00000361046_ENSG00000234414_nonsense_mediated_decay	9154700-9159793	9159897-9160369
RBMY1A1_ENST00000439108_ENSG00000234414_protein_coding	23698886-23699360	23699464-23702483	23702661-23704576	23704729-23706739	23706854-23707809	23707920-23708361	23708472-23708906	23709017-23709938	23710049-23710135	23710224-23710635
RBMY1A1_ENST00000439108_ENSG00000234414_protein_coding	24026799-24027210	24027299-24027386	24027497-24028418	24028529-24028963	24029074-24029515	24029626-24030581	24030696-24032706	24032859-24034774	24034952-24037971	24038075-24038551
RBMY1A1_ENST00000439108_ENSG00000234414_protein_coding	23675345-23675819	23675923-23678942	23679120-23681035	23681188-23683198	23683313-23684268	23684379-23684820	23684931-23685365	23685476-23686397	23686508-23686595	23686684-23687095
RBMY1A1_ENST00000439108_ENSG00000234414_protein_coding	24050341-24050752	24050841-24050927	24051038-24051959	24052070-24052504	24052615-24053056	24053167-24054122	24054237-24056247	24056400-24058315	24058493-24061512	24061616-24062092
RBMY1A1_ENST00000439108_ENSG00000234414_protein_coding	24551703-24552171	24552273-24555296	24555476-24557391	24557544-24559554	24559669-24560624	24560735-24561175	24561286-24561720	24561831-24562754	24562865-24562951	24563040-24563451
RBMY1A1_ENST00000439108_ENSG00000234414_protein_coding	24315265-24315676	24315765-24315851	24315962-24316885	24316996-24317430	24317541-24317981	24318092-24319047	24319162-24321172	24321325-24323240	24323420-24326439	24326541-24327007
RBMY1E_ENST00000382658_ENSG00000242389_protein_coding	24050341-24050752	24050841-24051959	24052070-24052504	24052615-24053056	24053167-24054122	24054237-24056247	24056400-24058315	24058493-24061512	24061616-24062092
RBMY1E_ENST00000382658_ENSG00000242389_protein_coding	24026799-24027210	24027299-24028418	24028529-24028963	24029074-24029515	24029626-24030581	24030696-24032706	24032859-24034774	24034952-24037971	24038075-24038551
RBMY1E_ENST00000382658_ENSG00000242389_protein_coding	23698886-23699360	23699464-23702483	23702661-23704576	23704729-23706739	23706854-23707809	23707920-23708361	23708472-23708906	23709017-23710135	23710224-23710635
RBMY1E_ENST00000382658_ENSG00000242389_protein_coding	23675345-23675819	23675923-23678942	23679120-23681035	23681188-23683198	23683313-23684268	23684379-23684820	23684931-23685365	23685476-23686595	23686684-23687095
RBMY1E_ENST00000382658_ENSG00000242389_protein_coding	24551703-24552171	24552273-24555296	24555476-24557391	24557544-24559554	24559669-24560624	24560735-24561175	24561286-24561720	24561831-24562951	24563040-24563451
RBMY1E_ENST00000382658_ENSG00000242389_protein_coding	24315265-24315676	24315765-24316885	24316996-24317430	24317541-24317981	24318092-24319047	24319162-24321172	24321325-24323240	24323420-24326439	24326541-24327007
RBMY1E_ENST00000382659_ENSG00000242389_protein_coding	24050341-24050752	24050841-24050927	24051038-24051959	24052070-24052504	24052615-24053056	24053167-24054122	24054237-24056247	24056400-24058315	24058493-24061512	24061616-24062092
RBMY1E_ENST00000382659_ENSG00000242389_protein_coding	24026799-24027210	24027299-24027386	24027497-24028418	24028529-24028963	24029074-24029515	24029626-24030581	24030696-24032706	24032859-24034774	24034952-24037971	24038075-24038551
RBMY1E_ENST00000382659_ENSG00000242389_protein_coding	23698886-23699360	23699464-23702483	23702661-23704576	23704729-23706739	23706854-23707809	23707920-23708361	23708472-23708906	23709017-23709938	23710049-23710135	23710224-23710635
RBMY1E_ENST00000382659_ENSG00000242389_protein_coding	23675345-23675819	23675923-23678942	23679120-23681035	23681188-23683198	23683313-23684268	23684379-23684820	23684931-23685365	23685476-23686397	23686508-23686595	23686684-23687095
RBMY1E_ENST00000382659_ENSG00000242389_protein_coding	24551703-24552171	24552273-24555296	24555476-24557391	24557544-24559554	24559669-24560624	24560735-24561175	24561286-24561720	24561831-24562754	24562865-24562951	24563040-24563451
RBMY1E_ENST00000382659_ENSG00000242389_protein_coding	24315265-24315676	24315765-24315851	24315962-24316885	24316996-24317430	24317541-24317981	24318092-24319047	24319162-24321172	24321325-24323240	24323420-24326439	24326541-24327007
RBMY1F_ENST00000303766_ENSG00000169800_protein_coding	24315265-24315676	24315765-24315851	24315962-24316885	24316996-24317430	24317541-24317981	24318092-24319047	24319162-24321172	24321325-24323240	24323418-24326437	24326541-24327007
RBMY1F_ENST00000303766_ENSG00000169800_protein_coding	24551703-24552171	24552275-24555298	24555476-24557391	24557544-24559554	24559669-24560624	24560735-24561175	24561286-24561720	24561831-24562754	24562865-24562951	24563040-24563451
RBMY1F_ENST00000303766_ENSG00000169800_protein_coding	23698886-23699360	23699462-23702482	23702661-23704576	23704729-23706739	23706854-23707809	23707920-23708361	23708472-23708906	23709017-23709938	23710049-23710135	23710224-23710635
RBMY1F_ENST00000303766_ENSG00000169800_protein_coding	23675345-23675819	23675921-23678941	23679120-23681035	23681188-23683198	23683313-23684268	23684379-23684820	23684931-23685365	23685476-23686397	23686508-23686595	23686684-23687095
RBMY1F_ENST00000303766_ENSG00000169800_protein_coding	24026799-24027210	24027299-24027386	24027497-24028418	24028529-24028963	24029074-24029515	24029626-24030581	24030696-24032706	24032859-24034774	24034953-24037973	24038075-24038551
RBMY1F_ENST00000303766_ENSG00000169800_protein_coding	24050341-24050752	24050841-24050927	24051038-24051959	24052070-24052504	24052615-24053056	24053167-24054122	24054237-24056247	24056400-24058315	24058494-24061514	24061616-24062092
RBMY1F_ENST00000454978_ENSG00000169800_protein_coding	24315265-24315676	24315765-24316885	24316996-24317430	24317541-24317981	24318092-24319047	24319162-24321172	24321325-24323240	24323418-24326437	24326541-24327007
RBMY1F_ENST00000454978_ENSG00000169800_protein_coding	24551703-24552171	24552275-24555298	24555476-24557391	24557544-24559554	24559669-24560624	24560735-24561175	24561286-24561720	24561831-24562951	24563040-24563451
RBMY1F_ENST00000454978_ENSG00000169800_protein_coding	23698886-23699360	23699462-23702482	23702661-23704576	23704729-23706739	23706854-23707809	23707920-23708361	23708472-23708906	23709017-23710135	23710224-23710635
RBMY1F_ENST00000454978_ENSG00000169800_protein_coding	23675345-23675819	23675921-23678941	23679120-23681035	23681188-23683198	23683313-23684268	23684379-23684820	23684931-23685365	23685476-23686595	23686684-23687095
RBMY1F_ENST00000454978_ENSG00000169800_protein_coding	24026799-24027210	24027299-24028418	24028529-24028963	24029074-24029515	24029626-24030581	24030696-24032706	24032859-24034774	24034953-24037973	24038075-24038551
RBMY1F_ENST00000454978_ENSG00000169800_protein_coding	24050341-24050752	24050841-24051959	24052070-24052504	24052615-24053056	24053167-24054122	24054237-24056247	24056400-24058315	24058494-24061514	24061616-24062092
TSPY2_ENST00000383042_ENSG00000168757_protein_coding	6114795-6115396	6115474-6115602	6115714-6115815	6115961-6116056
TSPY2_ENST00000383042_ENSG00000168757_protein_coding	9216215-9216822	9216900-9217028	9217140-9217241	9217387-9217482
TSPY2_ENST00000383042_ENSG00000168757_protein_coding	9366020-9366627	9366705-9366833	9366945-9367046	9367192-9367287
TSPY2_ENST00000383042_ENSG00000168757_protein_coding	9175337-9175355	9175622-9176229	9176307-9176435	9176547-9176648	9176794-9176889
TSPY2_ENST00000383042_ENSG00000168757_protein_coding	9305095-9305702	9305780-9305908	9306020-9306121	9306267-9306362
TSPY2_ENST00000383042_ENSG00000168757_protein_coding	9236561-9237168	9237246-9237374	9237486-9237587	9237733-9237828
TSPY2_ENST00000383042_ENSG00000168757_protein_coding	9325140-9325158	9325425-9326032	9326110-9326238	9326350-9326451	9326597-9326692
TSPY2_ENST00000383042_ENSG00000168757_protein_coding	9195937-9196544	9196622-9196750	9196862-9196963	9197109-9197204
TSPY2_ENST00000383042_ENSG00000168757_protein_coding	9345423-9345441	9345707-9346314	9346392-9346520	9346632-9346733	9346879-9346974
TSPY4_ENST00000640033_ENSG00000233803_protein_coding	9365621-9365882	9366020-9366627	9366705-9366833	9366945-9367046	9367192-9367298
TSPY4_ENST00000640033_ENSG00000233803_protein_coding	9175205-9175484	9175622-9176229	9176307-9176435	9176547-9176648	9176794-9176900
TSPY4_ENST00000640033_ENSG00000233803_protein_coding	9215817-9216078	9216215-9216822	9216900-9217028	9217140-9217241	9217387-9217493
TSPY4_ENST00000640033_ENSG00000233803_protein_coding	9345291-9345569	9345707-9346314	9346392-9346520	9346632-9346733	9346879-9346985
TSPY4_ENST00000640033_ENSG00000233803_protein_coding	9325008-9325287	9325425-9326032	9326110-9326238	9326350-9326451	9326597-9326703
TSPY4_ENST00000640033_ENSG00000233803_protein_coding	9304696-9304957	9305095-9305702	9305780-9305908	9306020-9306121	9306267-9306373
TSPY4_ENST00000640033_ENSG00000233803_protein_coding	9236162-9236423	9236561-9237168	9237246-9237374	9237486-9237587	9237733-9237839
TSPY4_ENST00000640033_ENSG00000233803_protein_coding	9195538-9195799	9195937-9196544	9196622-9196750	9196862-9196963	9197109-9197215
TSPY4_ENST00000640033_ENSG00000233803_protein_coding	6114396-6114657	6114795-6115396	6115474-6115602	6115714-6115815	6115961-6116067
TSPY8_ENST00000287721_ENSG00000229549_protein_coding	9195937-9196544	9196622-9196750	9196862-9196963	9197109-9197215
VCY_ENST00000250825_ENSG00000129864_protein_coding	16098026-16098218
VCY_ENST00000250825_ENSG00000129864_protein_coding	16168271-16168463
BPY2B_ENST00000382392_ENSG00000183795_protein_coding	27185061-27187915	27188033-27190092
BPY2B_ENST00000602770_ENSG00000183795_protein_coding
BPY2B_ENST00000602770_ENSG00000183795_protein_coding
BPY2B_ENST00000602770_ENSG00000183795_protein_coding
CDY1B_ENST00000382407_ENSG00000172352_protein_coding
CDY1B_ENST00000382407_ENSG00000172352_protein_coding
CDY1B_ENST00000382407_ENSG00000172352_protein_coding
CDY1B_ENST00000382407_ENSG00000172352_protein_coding
DAZ2_CCDS48210.1	25372637-25372911	25373003-25373563	25373615-25374051	25374115-25374204	25374344-25375744	25375816-25378187	25378259-25380578	25380650-25382974	25383046-25385356	25385428-25392532	25392604-25394909	25394981-25411853	25411925-25414237	25414309-25416622	25416694-25419006	25419078-25421390	25421462-25423774	25423846-25426159
DAZ2_ENST00000382294_ENSG00000205944_protein_coding	25372637-25372911	25373003-25373563	25373615-25374051	25374115-25374204	25374344-25375744	25375816-25378187	25378259-25385356	25385428-25411853	25411925-25414237	25414309-25423774	25423846-25426159	25426231-25426975	25427010-25431584
DAZ2_ENST00000382294_ENSG00000205944_protein_coding	26997872-26998146	26998238-26998798	26998850-26999286	26999350-26999439	26999579-27000979	27001051-27003422	27003494-27010592	27010664-27029910	27029982-27032295	27032367-27039449	27039521-27041834	27041906-27042651	27042686-27047258
DAZ3_ENST00000315357_ENSG00000187191_protein_coding	26915144-26919716	26919751-26920496	26920568-26932660	26932732-26937417	26937489-26939796	26939868-26944569	26944641-26946959	26947031-26949402	26949474-26950874	26951014-26951103	26951167-26951603	26951655-26952215	26952307-26952581
DAZ3_ENST00000315357_ENSG00000187191_protein_coding	26987024-26987298	26987390-26987950	26988002-26988438	26988502-26988591	26988731-27000979	27001051-27003422	27003494-27005812	27005884-27008208	27008280-27012988	27013060-27020122	27020194-27041834	27041906-27042651	27042686-27047258
DAZ3_ENST00000315357_ENSG00000187191_protein_coding	25372637-25372911	25373003-25373563	25373615-25374051	25374115-25374204	25374344-25375744	25375816-25378187	25378259-25380578	25380650-25387752	25387824-25392532	25392604-25394909	25394981-25426159	25426231-25426975	25427010-25431584
DAZ3_ENST00000315357_ENSG00000187191_protein_coding	25281420-25285993	25286028-25286772	25286844-25301320	25301396-25302636	25302643-25303727	25303787-25306098	25306171-25308495	25308567-25310886	25310958-25313331	25313403-25314803	25314943-25315032	25315096-25315532	25315584-25316144	25316236-25316510
HSFY1_ENST00000309834_ENSG00000172468_protein_coding	20893753-20934991
HSFY1_ENST00000309834_ENSG00000172468_protein_coding	20709186-20750421
HSFY2_ENST00000382852_ENSG00000169953_protein_coding	20931505-20932068	20932178-20934991
PRY_ENST00000303728_ENSG00000169789_protein_coding	25828412-25837903	25838019-25840605
PRY_ENST00000303728_ENSG00000169789_protein_coding	24218728-24228226	24228342-24230917
PRY_ENST00000303728_ENSG00000169789_protein_coding	28121764-28124350	28124466-28133957
PRY_ENST00000303728_ENSG00000169789_protein_coding	24647780-24650355	24650471-24659958
RBMY1D_ENST00000418956_ENSG00000244395_protein_coding	24026799-24027210	24027299-24028418	24028529-24028963	24029074-24029515	24029626-24030581	24030696-24032706	24032859-24034774	24034952-24037971	24038075-24038551
RBMY1D_ENST00000418956_ENSG00000244395_protein_coding	24050341-24050752	24050841-24051959	24052070-24052504	24052615-24053056	24053167-24054122	24054237-24056247	24056400-24058315	24058493-24061512	24061616-24062092
RBMY1D_ENST00000418956_ENSG00000244395_protein_coding	23698886-23699360	23699464-23702483	23702661-23704576	23704729-23706739	23706854-23707809	23707920-23708361	23708472-23708906	23709017-23710135	23710224-23710635
RBMY1D_ENST00000418956_ENSG00000244395_protein_coding	23675345-23675819	23675923-23678942	23679120-23681035	23681188-23683198	23683313-23684268	23684379-23684820	23684931-23685365	23685476-23686595	23686684-23687095
RBMY1D_ENST00000418956_ENSG00000244395_protein_coding	24551703-24552171	24552273-24555296	24555476-24557391	24557544-24559554	24559669-24560624	24560735-24561175	24561286-24561720	24561831-24562951	24563040-24563451
RBMY1D_ENST00000418956_ENSG00000244395_protein_coding	24315265-24315676	24315765-24316885	24316996-24317430	24317541-24317981	24318092-24319047	24319162-24321172	24321325-24323240	24323420-24326439	24326541-24327007
TSPY1_ENST00000451548_ENSG00000258992_protein_coding	9305095-9305702	9305780-9305908	9306020-9306121	9306267-9306373
TSPY3_ENST00000457222_ENSG00000228927_protein_coding	9236561-9237168	9237246-9237374	9237486-9237587	9237733-9237839
TSPY8_ENST00000383000_ENSG00000229549_protein_coding	9195937-9196544	9196622-9196750	9196862-9196963	9197109-9197204
TSPY8_ENST00000383000_ENSG00000229549_protein_coding	9366020-9366627	9366705-9366833	9366945-9367046	9367192-9367287
TSPY8_ENST00000383000_ENSG00000229549_protein_coding	9175337-9175355	9175622-9176229	9176307-9176435	9176547-9176648	9176794-9176889
TSPY8_ENST00000383000_ENSG00000229549_protein_coding	9236561-9237168	9237246-9237374	9237486-9237587	9237733-9237828
TSPY8_ENST00000383000_ENSG00000229549_protein_coding	9325140-9325158	9325425-9326032	9326110-9326238	9326350-9326451	9326597-9326692
TSPY8_ENST00000383000_ENSG00000229549_protein_coding	9216215-9216822	9216900-9217028	9217140-9217241	9217387-9217482
TSPY8_ENST00000383000_ENSG00000229549_protein_coding	9305095-9305702	9305780-9305908	9306020-9306121	9306267-9306362
TSPY8_ENST00000383000_ENSG00000229549_protein_coding	6114795-6115396	6115474-6115602	6115714-6115815	6115961-6116056
TSPY8_ENST00000383000_ENSG00000229549_protein_coding	9345423-9345441	9345707-9346314	9346392-9346520	9346632-9346733	9346879-9346974
