# Supplementary material for: Deciphering highly similar multigene family transcripts from Iso-Seq data with IsoCon
Source: Nat Commun. 2018 Nov 2;9:4601. doi: 10.1038/s41467-018-06910-x (PMC6214943; doi:10.1038/s41467-018-06910-x)
Supplement: Supplementary file 4 — Supplementary Data 2 [file 41467_2018_6910_MOESM4_ESM.zip]

Archive with 73 entries (66 files):
- transcripts/
- transcripts/present_in_both_samples/
- transcripts/present_in_both_samples/BPY_sample1.fa
- transcripts/present_in_both_samples/BPY_sample2.fa
- transcripts/present_in_both_samples/CDY1_sample1.fa
- transcripts/present_in_both_samples/CDY1_sample2.fa
- transcripts/present_in_both_samples/CDY2_sample1.fa
- transcripts/present_in_both_samples/CDY2_sample2.fa
- transcripts/present_in_both_samples/DAZ_sample1.fa
- transcripts/present_in_both_samples/DAZ_sample2.fa
- transcripts/present_in_both_samples/PRY_sample1.fa
- transcripts/present_in_both_samples/PRY_sample2.fa
- transcripts/present_in_both_samples/RBMY_sample1.fa
- transcripts/present_in_both_samples/RBMY_sample2.fa
- transcripts/present_in_both_samples/TSPY_sample1.fa
- transcripts/present_in_both_samples/TSPY_sample2.fa
- transcripts/present_in_both_samples/VCY_sample1.fa
- transcripts/present_in_both_samples/VCY_sample2.fa
- transcripts/present_in_both_samples/XKRY_sample1.fa
- transcripts/present_in_both_samples/XKRY_sample2.fa
- transcripts/sample1_specific/
- transcripts/sample1_specific/BPY.fa
- transcripts/sample1_specific/CDY1.fa
- transcripts/sample1_specific/CDY2.fa
- transcripts/sample1_specific/DAZ.fa
- transcripts/sample1_specific/HSFY.fa
- transcripts/sample1_specific/PRY.fa
- transcripts/sample1_specific/RBMY.fa
- transcripts/sample1_specific/TSPY.fa
- transcripts/sample1_specific/VCY.fa
- transcripts/sample2_specific/
- transcripts/sample2_specific/CDY1.fa
- transcripts/sample2_specific/CDY2.fa
- transcripts/sample2_specific/DAZ.fa
- transcripts/sample2_specific/HSFY.fa
- transcripts/sample2_specific/RBMY.fa
- transcripts/sample2_specific/TSPY.fa
- transcripts/sample2_specific/VCY.fa
- transcripts/sample2_specific/XKRY.fa
- alignments/
- alignments/BPY.fa
- alignments/CDY1.fa
- alignments/CDY2.fa
- alignments/DAZ.fa
- alignments/PRY.fa
- alignments/RBMY.fa
- alignments/TSPY.fa
- alignments/VCY.fa
- alignments/XKRY.fa
- graphs/
- graphs/CDY2.pdf
- graphs/DAZ.pdf
- graphs/PRY.pdf
- graphs/RBMY.pdf
- graphs/TSPY.pdf
- graphs/XKRY.pdf
- graphs/BPY.pdf
- graphs/CDY1.pdf
- graphs/VCY.pdf
- orf_alignments/
- orf_alignments/BPY_Prot_coding.fa
- orf_alignments/CDY_Non_coding.fa
- orf_alignments/CDY_Pr_coding.fa
- orf_alignments/DAZ_Non_coding.fa
- orf_alignments/DAZ_Pr_coding.fa
- orf_alignments/PRY_Non_coding.fa
- orf_alignments/PRY_Prot_coding.fa
- orf_alignments/RBMY_Non_coding.fa
- orf_alignments/RBMY_Prot_coding.fa
- orf_alignments/TSPY_Non_coding.fa
- orf_alignments/TSPY_Prot_coding.fa
- orf_alignments/VCY_prot_coding.fa
- orf_alignments/XKRY_Prot_coding.fa
