# Supplementary material for: Deciphering highly similar multigene family transcripts from Iso-Seq data with IsoCon
Source: Nat Commun. 2018 Nov 2;9:4601. doi: 10.1038/s41467-018-06910-x (PMC6214943; doi:10.1038/s41467-018-06910-x)
Supplement: Supplementary file 4 — Supplementary Data 2 [file 41467_2018_6910_MOESM4_ESM.zip › transcripts/present_in_both_samples/XKRY_sample2.fa]

>transcript_3_support_26_25_8.606404819607458e-59_45_S
CTGTTATCAGTTACTTATGGGGCCATTCGCTGCAATATACTGGCCATCCAGATCAGCAATGATGATACTACCATTAAGCTACCGCTGATAGAATTCTTCTGTGTCGTGATGTGGCGTTTTTTGGAGGTTATCTCACGTGTAGTGACTCTGGCATTGTTCATTGCATCTCTGAAACTGAAGAGCCTACCCGTTTTGTTAATCATATATTTTGTATCATTGTTGGCACCGTGGCTGGAGTTTTGGAAAAGTGGAGCTCATCTTCCTGGCAACAAAGAAAATAATTCCAATA
