# Supplementary material for: Deciphering highly similar multigene family transcripts from Iso-Seq data with IsoCon
Source: Nat Commun. 2018 Nov 2;9:4601. doi: 10.1038/s41467-018-06910-x (PMC6214943; doi:10.1038/s41467-018-06910-x)
Supplement: Supplementary file 4 — Supplementary Data 2 [file 41467_2018_6910_MOESM4_ESM.zip › orf_alignments/PRY_Non_coding.fa]

>PRY_CCDS14799.1
MGATGLGFLLSWRQDNLNGTDCQGCNILYFSETTGSMCSELSLNRGLEARRKKDLKDSFL
WRYGKVGCISLPLREMTAWINPPQISEIFQGYHQRVHGADALSLQTNSLRSRLSSQCLGQ
SFLLRTLERGRGFRALGDICGHVHEED*--------------------------------
--------------
>PRY2_CCDS35482.1
MGATGLGFLLSWRQDNLNGTDCQGCNILYFSETTGSMCSELSLNRGLEARRKKDLKDSFL
WRYGKVGCISLPLREMTAWINPPQISEIFQGYHQRVHGADALSLQTNSLRSRLSSQCLGQ
SFLLRTLERGRGFRALGDICGHVHEED*--------------------------------
--------------
>transcript_4_support_80_78_1.6878832644605026e-253_83_S
------XFLLSWRQDNLNGTDCQGCNILYFSETTGSMCSELSLNRGLEARRKKDLKDSFL
WRDGVSPCLPC*SGIPVLR*SGRFDLQKC*DYKLELPCPMIWEGWLYLTSTS*DDRLD*P
TPNFRDFPRLPPEGARS*CTEPANQLSEKQVIFTVPRTELPSQDTRERPWFQX-------
--------------
>transcript_6_support_7_7_not_tested_7_
------XFLLSWRQDNLNGTDCQGCNILYFSETTGSMCSELSLNRGLEARRKKDLKDSFL
WRLPEN*S*DSSMWKEEDPSLS*KTGFHRVYHADLESLSSGDLAASTSKSAEITSLNCHA
Q*YGKVGCISLPLREMTAWINPPQISEIFQGYHQRVHGADALSLQTNSLRSRLSSQCLGQ
SFLLRTLERGRGFR
