# Supplementary material for: Deciphering highly similar multigene family transcripts from Iso-Seq data with IsoCon
Source: Nat Commun. 2018 Nov 2;9:4601. doi: 10.1038/s41467-018-06910-x (PMC6214943; doi:10.1038/s41467-018-06910-x)
Supplement: Supplementary file 4 — Supplementary Data 2 [file 41467_2018_6910_MOESM4_ESM.zip › orf_alignments/XKRY_Prot_coding.fa]

>XKRY1_intronless_NM_004677.2
MFIFNSIADDIFPLISCVGAIHCNILAIRTGNDFAAIKLQVIKLIYLMIWHSLVIISPVV
TLAFFPASLKQGSLHFLLIIYFVLLLTPWLEFSKSGTHLPSNTKNNSSMVGKYGCLS*
>XKRY2_intronless_NM_001002906.1
MFIFNSIADDIFPLISCVGAIHCNILAIRTGNDFAAIKLQVIKLIYLMIWHSLVIISPVV
TLAFFPASLKQGSLHFLLIIYFVLLLTPWLEFSKSGTHLPSNTKNNSSMVGKYGCLS*
>transcript_3_support_40_42_2.87065905337e-60_52_1
------------LLSVTYGAIRCNILAIQISNDDTTIKLPLIEFFCVVMWRFLEVISRVV
TLALFIASLKLKSLPVLLIIYFVSLLAPWLEFWKSGAHLPGNKENNSNX---------
